# Supplementary material for: Hippocampal and Prefrontal Cortical Brain Tissue Levels of Irisin and GDF15 Receptor Subunits in Children
Source: Mol Neurobiol. 2021 Jan 7;58(5):2145–57. doi: 10.1007/s12035-020-02250-4 (PMC7788542; doi:10.1007/s12035-020-02250-4)
Supplement: Supplementary file 2 — (XLSX 558 kb) [file 12035_2020_2250_MOESM2_ESM.xlsx]

## Sheet: Master Results List
Protein FDR Confidence: Combined	Master	Accession	Description	Exp. q-value: Combined	Contaminant	Sum PEP Score	Coverage [%]	# Peptides	# PSMs	# Unique Peptides	# Protein Groups	# AAs	MW [kDa]	calc. pI	Score Sequest HT: Sequest HT	# Peptides (by Search Engine): Sequest HT	# Razor Peptides	Abundance Ratio: (A) / (B)	Abundance Ratio Adj. P-Value: (A) / (B)	Abundance Ratio Variability [%]: (A) / (B)	Abundances (Grouped): A	Abundances (Grouped): B	Abundances (Grouped) CV [%]: A	Abundances (Grouped) CV [%]: B	Found in Sample: [S6] F6: Sample, A, 45	Found in Sample: [S7] F7: Sample, A, 45	Found in Sample: [S8] F8: Sample, A, 45	Found in Sample: [S9] F9: Sample, B, 45	Found in Sample: [S10] F10: Sample, B, 45	Found in Sample: [S11] F11: Sample, B, 45	Modifications
High	Master Protein	P60709	Actin, cytoplasmic 1 [OS=Homo sapiens]	0	FALSE	710.468	89	47	4319	16	1	375	41.7	5.48	10325.1	47	45	2.123	0.894283	52.2	128.6	71.4	15.91	3.19	High	High	High	High	High	High
High	Master Protein	P04406-1	glyceraldehyde-3-phosphate dehydrogenase [OS=Homo sapiens]	0	FALSE	547.467	95	43	2571	43	1	335	36	8.46	5353.74	43	0	0.704	0.884913	22.48	79.8	120.2	14.89	5.9	High	High	High	High	High	High
High	Master Protein	Q13885	Tubulin beta-2A chain [OS=Homo sapiens]	0	FALSE	495.411	86	41	2025	3	1	445	49.9	4.89	4226.99	41	20	3.697	0.651667	68.16	168.1	31.9	29.3	49.23	High	High	High	High	High	High
High	Master Protein	Q9BVA1	Tubulin beta-2B chain [OS=Homo sapiens]	0	FALSE	492.382	86	41	1989	2	1	445	49.9	4.89	4122.65	41	0	17.612	0.0127267	43.33	191.1	8.9	22.18	31.25	High	High	High	Peak Found	High	Peak Found
High	Master Protein	P14136	Glial fibrillary acidic protein [OS=Homo sapiens]	0	FALSE	445.859	85	63	1131	61	1	432	49.9	5.52	2315.63	63	2	0.504	0.746274	18.54	65.9	134.1	21.18	30.02	High	High	High	High	High	High
High	Master Protein	P07437	tubulin beta chain [OS=Homo sapiens]	0	FALSE	441.88	86	40	1857	6	1	444	49.6	4.89	3818.64	40	0	2.916	0.769629	75.64	155.1	44.9	8.31	44.07	High	High	High	High	High	High
High	Master Protein	P68371	Tubulin beta-4B chain [OS=Homo sapiens]	0	FALSE	436.042	86	41	1932	2	1	445	49.8	4.89	4017.52	41	58	2.487	0.840166	73.13	150.1	49.9	29.78	40.19	High	High	High	High	High	High
High	Master Protein	P09104	Gamma-enolase [OS=Homo sapiens]	0	FALSE	418.793	94	44	1093	40	1	434	47.2	5.03	2276.52	44	0	0.569	0.805118	22.05	79.3	120.7	36.66	5.11	High	High	High	High	High	High
High	Master Protein	P09543-1	2',3'-cyclic-nucleotide 3'-phosphodiesterase [OS=Homo sapiens]	0	FALSE	415.027	86	61	949	61	1	421	47.5	9.07	1708.72	61	0	0.056	0.00183471	0.21	10.3	189.7	19.36	38.75	High	High	High	High	High	High
High	Master Protein	P00558	phosphoglycerate kinase 1 [OS=Homo sapiens]	0	FALSE	411.449	90	52	1016	45	1	417	44.6	8.1	2127.54	52	8	0.732	0.8987	22.53	84.8	115.2	3.06	2.31	High	High	High	High	High	High
High	Master Protein	P68032	Actin, alpha cardiac muscle 1 [OS=Homo sapiens]	0	FALSE	404.754	76	36	2726	2	1	377	42	5.39	6384.6	36	11	1.576	0.963669	96.7	141.6	58.4	53.61	17.38	High	Peak Found	High	High	High	High
High	Master Protein	P09972	Fructose-bisphosphate aldolase C [OS=Homo sapiens]	0	FALSE	391.406	90	44	912	37	1	364	39.4	6.87	2136.13	44	7	0.515	0.759337	12.88	65.1	134.9	18.59	10.79	High	High	High	High	High	High
High	Master Protein	P68133	Actin, alpha skeletal muscle [OS=Homo sapiens]	0	FALSE	386.918	69	34	2711	2	1	377	42	5.39	6361.87	34	0	4.35	0.573942	48.89	162.6	37.4	25.87	35.04	High	High	High	Peak Found	Not Found	Peak Found
High	Master Protein	P09471-1	Guanine nucleotide-binding protein G(O) subunit alpha [OS=Homo sapiens]	0	FALSE	381.906	87	41	2409	35	1	354	40	5.53	3609.66	41	6	1.204	0.995079	51.95	104.2	95.8	20.58	19.31	High	High	High	High	High	High
High	Master Protein	P04350	Tubulin beta-4A chain [OS=Homo sapiens]	0	FALSE	373.88	86	38	1640	7	1	444	49.6	4.88	3472.62	38	3	1.015	0.971587	74.9	105.8	94.2	34.22	48.35	High	High	High	High	High	High
High	Master Protein	P10636-6	Isoform Tau-D of Microtubule-associated protein tau [OS=Homo sapiens]	0	FALSE	371.212	82	46	820	3	1	383	40	9.44	1938.52	46	0	6.014	0.352856	74.37	161.1	38.9	69.44	26.79	High	High	High	High	High	High
High	Master Protein	P04075-2	Isoform 2 of Fructose-bisphosphate aldolase A [OS=Homo sapiens]	0	FALSE	356.926	78	42	1395	35	1	418	45.2	8.25	3215.65	42	0	0.529	0.775201	15.81	69.5	130.5	25.9	12.94	High	High	High	High	High	High
High	Master Protein	P12277	Creatine kinase B-type [OS=Homo sapiens]	0	FALSE	352.807	79	30	1540	29	1	381	42.6	5.59	3731.72	30	1	0.619	0.840221	24.97	80.4	119.6	29.5	33.31	High	High	High	High	High	High
High	Master Protein	P10636-4	Isoform Tau-B of Microtubule-associated protein tau [OS=Homo sapiens]	0	FALSE	345.156	85	46	807	1	1	381	39.7	8.62	1752.79	46	3	3.503	0.677419	141.57	133.5	66.5	68.44	31.87	High	High	High	High	High	High
High	Master Protein	Q13509	tubulin beta-3 chain [OS=Homo sapiens]	0	FALSE	344.287	75	35	1383	12	1	450	50.4	4.93	2770.78	35	4	2.462	0.840221	61.11	144.6	55.4	40.87	35.88	High	High	High	High	High	High
High	Master Protein	P06576	ATP synthase subunit beta, mitochondrial [OS=Homo sapiens]	0	FALSE	339.38	71	35	769	35	1	529	56.5	5.4	1633.59	35	0	0.381	0.613958	10.6	53.9	146.1	45.61	33.53	High	High	High	High	High	High
High	Master Protein	P06733-1	alpha-enolase [OS=Homo sapiens]	0	FALSE	329.206	89	48	702	14	1	434	47.1	7.39	1299.16	48	36	0.447	0.694217	14.36	68.1	131.9	40.13	33.61	High	High	High	High	High	High
High	Master Protein	P10636-8	Isoform Tau-F of Microtubule-associated protein tau [OS=Homo sapiens]	0	FALSE	328.355	85	48	749	2	1	441	45.8	8.25	1653.4	48	48	2.561	0.823305	87.99	135.3	64.7	77.26	23.03	Not Found	Not Found	Not Found	High	Not Found	Peak Found
High	Master Protein	P08670	Vimentin [OS=Homo sapiens]	0	FALSE	325.916	75	54	447	50	1	466	53.6	5.12	852.39	54	2	3.394	0.695183	79.81	149.8	50.2	50.8	40.41	High	High	High	High	High	High
High	Master Protein	Q16181	Septin-7 [OS=Homo sapiens]	0	FALSE	324.984	67	43	753	41	1	437	50.6	8.63	1481.42	43	1	0.789	0.913764	30.51	92.4	107.6	19.77	6.66	High	High	High	High	High	High
High	Master Protein	P50395-1	Rab GDP dissociation inhibitor beta [OS=Homo sapiens]	0	FALSE	308.714	88	48	538	37	1	445	50.6	6.47	903.45	48	13	1.397	0.985056	43.99	116	84	13.47	3.88	High	High	High	High	High	High
High	Master Protein	Q71U36	tubulin alpha-1A chain [OS=Homo sapiens]	0	FALSE	308.442	67	36	1020	1	1	451	50.1	5.06	2177.29	36	43	2.796	0.792162	69.48	156.7	43.3	23.61	41.38	High	High	High	Peak Found	High	Peak Found
High	Master Protein	P00505	Aspartate aminotransferase, mitochondrial [OS=Homo sapiens]	0	FALSE	303.142	75	35	825	35	1	430	47.5	9.01	1706.28	35	0	0.382	0.613958	8.93	53.9	146.1	29.36	18.79	High	High	High	High	High	High
High	Master Protein	P12532	Creatine kinase U-type, mitochondrial [OS=Homo sapiens]	0	FALSE	301.845	76	39	707	32	1	417	47	8.34	1464.04	39	9	0.566	0.803952	20.97	74.9	125.1	16.79	12.21	High	High	High	High	High	High
High	Master Protein	Q99719-1	Septin-5 [OS=Homo sapiens]	0	FALSE	282.201	58	36	729	18	1	369	42.8	6.67	1399.71	36	17	0.872	0.941756	30.9	91.3	108.7	12.31	4.52	High	High	High	High	High	High
High	Master Protein	P46821	microtubule-associated protein 1B [OS=Homo sapiens]	0	FALSE	276.419	30	55	268	53	1	2468	270.5	4.81	474.9	55	2	2.309	0.868889	92.05	96.3	103.7	78.24	11.72	High	High	High	High	High	High
High	Master Protein	Q9BQE3	Tubulin alpha-1C chain [OS=Homo sapiens]	0	FALSE	273.252	64	35	876	1	1	449	49.9	5.1	1880.45	35	1	3.07	0.744268	113.59	159.8	40.2	50.51	52.69	High	High	High	High	High	High
High	Master Protein	Q9Y2T3-3	Isoform 3 of Guanine deaminase [OS=Homo sapiens]	0	FALSE	267.333	74	38	517	38	1	471	52.8	5.85	1016.11	38	0	1.377	0.985056	47.35	110	90	17.59	12.32	High	High	High	High	High	High
High	Master Protein	Q9H115	Beta-soluble NSF attachment protein [OS=Homo sapiens]	0	FALSE	263.852	93	33	590	28	1	298	33.5	5.47	1201.1	33	6	0.653	0.860473	18.56	82.9	117.1	3.91	6.98	High	High	High	High	High	High	Acetyl [N-Term]
High	Master Protein	P10636-3	Isoform Tau-A of Microtubule-associated protein tau [OS=Homo sapiens]	0	FALSE	261.114	81	39	717	1	1	316	32.9	10.02	1555.99	39	0								Not Found	High	Not Found	Not Found	Not Found	Not Found
High	Master Protein	P40926	Malate dehydrogenase, mitochondrial [OS=Homo sapiens]	0	FALSE	260.794	72	30	985	30	1	338	35.5	8.68	2347.71	30	0	0.603	0.831497	16.14	74.2	125.8	11.07	14.67	High	High	High	High	High	High
High	Master Protein	P48735	Isocitrate dehydrogenase [NADP], mitochondrial [OS=Homo sapiens]	0	FALSE	258.431	62	38	642	36	1	452	50.9	8.69	1039.6	38	2	0.908	0.948893	32.36	101.4	98.6	9.25	12.28	High	High	High	High	High	High
High	Master Protein	P68366	Tubulin alpha-4A chain [OS=Homo sapiens]	0	FALSE	256.134	65	30	850	8	1	448	49.9	5.06	1829.97	30	0	0.252	0.350079	5.88	61.6	138.4	18.94	46.97	High	High	High	High	High	High
High	Master Protein	P80404	4-aminobutyrate aminotransferase, mitochondrial [OS=Homo sapiens]	0	FALSE	250.565	70	40	502	40	1	500	56.4	7.96	832.73	40	0	0.508	0.752829	14.38	72	128	11.64	8.17	High	High	High	High	High	High
High	Master Protein	P22695	Cytochrome b-c1 complex subunit 2, mitochondrial [OS=Homo sapiens]	0	FALSE	250.261	59	28	595	28	1	453	48.4	8.63	1470	28	0	0.536	0.783079	11.24	67.2	132.8	11.36	7.17	High	High	High	High	High	High
High	Master Protein	P17600	Synapsin-1 [OS=Homo sapiens]	0	FALSE	243.42	62	32	407	30	1	705	74.1	9.83	993.88	32	6	0.789	0.913764	58.02	105.6	94.4	46.44	5.95	High	High	High	High	High	High
High	Master Protein	P31930	Cytochrome b-c1 complex subunit 1, mitochondrial [OS=Homo sapiens]	0	FALSE	240.945	64	33	484	32	1	480	52.6	6.37	1030.2	33	1	0.475	0.722259	13.84	68.8	131.2	28.22	16.46	High	High	High	High	High	High
High	Master Protein	P06733-2	Isoform MBP-1 of Alpha-enolase [OS=Homo sapiens]	0	FALSE	234.915	92	34	417	1	1	341	36.9	6.28	753.09	34	0	0.451	0.695183	9.93	65.9	134.1	42.81	34.68	Peak Found	High	Peak Found	High	High	High
High	Master Protein	P04899-1	guanine nucleotide-binding protein G(i) subunit alpha-2 [OS=Homo sapiens]	0	FALSE	228.103	79	35	1403	17	1	355	40.4	5.54	1851.16	35	12	1.588	0.96345	47.24	120.4	79.6	16.13	12.41	High	High	High	High	High	High
High	Master Protein	P07195	L-lactate dehydrogenase B chain [OS=Homo sapiens]	0	FALSE	225.212	71	32	724	29	1	334	36.6	6.05	1282.2	32	3	0.712	0.892748	19.22	82.4	117.6	7.54	2.79	High	High	High	High	High	High
High	Master Protein	Q99962	Endophilin-A1 [OS=Homo sapiens]	0	FALSE	224.514	61	24	481	17	1	352	39.9	5.45	955.78	24	0	0.293	0.437615	4.64	49.5	150.5	18.1	16.55	High	High	High	High	High	High
High	Master Protein	P24752	Acetyl-CoA acetyltransferase, mitochondrial [OS=Homo sapiens]	0	FALSE	222.513	64	34	391	34	1	427	45.2	8.85	831.74	34	0	1.089	0.985056	42.95	103.8	96.2	18.78	14.57	High	High	High	High	High	High
High	Master Protein	P62873	Guanine nucleotide-binding protein G(I)/G(S)/G(T) subunit beta-1 [OS=Homo sapiens]	0	FALSE	215.164	74	23	783	14	1	340	37.4	6	1519.42	23	11	1.426	0.985056	59.04	110.8	89.2	15.59	8.82	High	High	High	High	High	High
High	Master Protein	Q16623	syntaxin-1A [OS=Homo sapiens]	0	FALSE	214.183	70	28	468	25	1	288	33	5.24	1036.71	28	3	1.238	0.99922	53.66	105.1	94.9	11.7	9.36	High	High	High	High	High	High
High	Master Protein	P63096-1	Guanine nucleotide-binding protein G(i) subunit alpha-1 [OS=Homo sapiens]	0	FALSE	212.07	70	33	1356	14	1	354	40.3	5.97	1689.63	33	1	1.013	0.971183	63.34	105.7	94.3	29.49	35.35	High	High	High	High	High	High
High	Master Protein	P17174	Aspartate aminotransferase, cytoplasmic [OS=Homo sapiens]	0	FALSE	211.391	69	29	406	29	1	413	46.2	7.01	814.89	29	0	0.528	0.77321	13.5	63.3	136.7	24.82	18.99	High	High	High	High	High	High
High	Master Protein	P40925-3	Isoform 3 of Malate dehydrogenase, cytoplasmic [OS=Homo sapiens]	0	FALSE	209.216	74	37	629	37	1	352	38.6	7.71	1235.21	37	0	0.569	0.805118	14.29	72.1	127.9	11.68	6.94	High	High	High	High	High	High
High	Master Protein	P54920	alpha-soluble nsf attachment protein [OS=Homo sapiens]	0	FALSE	208.674	84	28	293	23	1	295	33.2	5.36	671.86	28	0	0.652	0.859114	19.37	76.8	123.2	12.04	12.07	High	High	High	High	High	High	Acetyl [N-Term]
High	Master Protein	P08559	Pyruvate dehydrogenase E1 component subunit alpha, somatic form, mitochondrial [OS=Homo sapiens]	0	FALSE	205.017	80	38	424	32	1	390	43.3	8.06	778.8	38	9	0.555	0.795311	13.82	73.7	126.3	18.59	10.51	High	High	High	High	High	High
High	Master Protein	P07196	Neurofilament light polypeptide [OS=Homo sapiens]	0	FALSE	204.4	57	43	249	39	1	543	61.5	4.65	446.14	43	2	1.456	0.985056	94.24	126.8	73.2	60.63	61.36	High	High	High	High	High	High
High	Master Protein	P00338-3	Isoform 3 of L-lactate dehydrogenase A chain [OS=Homo sapiens]	0	FALSE	204.154	64	31	538	28	1	361	39.8	8.43	897.84	31	0	1.102	0.985056	56.5	105.3	94.7	13.47	9.45	High	High	High	High	High	High
High	Master Protein	P61266	Syntaxin-1B [OS=Homo sapiens]	0	FALSE	204.09	63	27	527	24	1	288	33.2	5.38	1022.23	27	0	0.565	0.803755	11.94	72.9	127.1	14.83	4.15	High	High	High	High	High	High
High	Master Protein	O94760-1	N(G),N(G)-dimethylarginine dimethylaminohydrolase 1 [OS=Homo sapiens]	0	FALSE	203.132	75	30	458	29	1	285	31.1	5.81	930.75	30	1	0.514	0.759244	11.61	67.1	132.9	13.63	6.13	High	High	High	High	High	High
High	Master Protein	P50148	Guanine nucleotide-binding protein G(Q) subunit alpha [OS=Homo sapiens]	0	FALSE	199.154	70	29	290	18	1	359	42.1	5.68	480.3	29	15	3.2	0.722259	56.22	141.2	58.8	20.1	7.18	High	High	High	High	High	High
High	Master Protein	P07197	Neurofilament medium polypeptide [OS=Homo sapiens]	0	FALSE	196.873	35	42	236	36	1	916	102.4	4.91	433.37	42	1	1.933	0.913764	118.26	150.9	49.1	66.31	58.79	High	High	High	High	High	High
High	Master Protein	P22626-2	Isoform A2 of Heterogeneous nuclear ribonucleoproteins A2/B1 [OS=Homo sapiens]	0	FALSE	194.787	70	27	287	1	1	341	36	8.65	537.69	27	0	0.27	0.387115	0.46	42.9	157.1	12.27	13.83	High	High	Peak Found	Peak Found	High	Peak Found	Acetyl [N-Term]
High	Master Protein	P78559-2	Isoform 2 of Microtubule-associated protein 1A [OS=Homo sapiens]	0	FALSE	193.226	16	46	271	44	1	2805	305.5	4.92	430.92	46	0	1.414	0.985056	103.02	142.8	57.2	52.42	30.93	High	High	High	High	High	High
High	Master Protein	P22626	heterogeneous nuclear ribonucleoproteins A2/B1 [OS=Homo sapiens]	0	FALSE	192.573	68	27	282	1	1	353	37.4	8.95	534.71	27	32	3.807	0.64328	87.61	153.1	46.9	65.81	28.42	High	Peak Found	Not Found	Peak Found	Not Found	Not Found
High	Master Protein	Q16352	alpha-internexin [OS=Homo sapiens]	0	FALSE	189.18	59	39	342	33	1	499	55.4	5.4	691.4	39	0	7.06	0.252758	125.56	175.4	24.6	75.76	34.45	High	High	High	High	High	High
High	Master Protein	P11137	microtubule-associated protein 2 [OS=Homo sapiens]	0	FALSE	189.03	27	45	209	45	1	1827	199.4	4.91	323.36	45	0	0.765	0.903792	53.94	56.8	143.2	66.5	26.36	High	High	High	High	High	High
High	Master Protein	Q05639	Elongation factor 1-alpha 2 [OS=Homo sapiens]	0	FALSE	188.253	52	26	449	16	1	463	50.4	9.03	825.76	26	11	1.583	0.963454	44.48	119.3	80.7	22.83	3.4	High	High	High	High	High	High
High	Master Protein	P05026	Sodium/potassium-transporting ATPase subunit beta-1 [OS=Homo sapiens]	0	FALSE	188.035	53	26	449	26	1	303	35	8.53	873.04	26	0	0.509	0.752829	10.74	71.6	128.4	21.67	11.55	High	High	High	High	High	High
High	Master Protein	Q8N126-2	Isoform 2 of Cell adhesion molecule 3 [OS=Homo sapiens]	0	FALSE	185.556	51	23	306	23	1	432	47	5.38	608.96	23	0	0.61	0.836554	21.65	78.8	121.2	17.99	10.89	High	High	High	High	High	High
High	Master Protein	Q15019-2	Isoform 2 of Septin-2 [OS=Homo sapiens]	0	FALSE	182.475	74	26	269	25	1	396	45.4	6.89	445.05	26	0	0.692	0.879828	27.16	83	117	9.81	4.37	High	High	High	High	High	High
High	Master Protein	P28482	mitogen-activated protein kinase 1 [OS=Homo sapiens]	0	FALSE	181.992	66	28	484	20	1	360	41.4	6.98	886.82	28	11	1.099	0.985056	48.98	103.6	96.4	22.73	16.41	High	High	High	High	High	High
High	Master Protein	P31323	cAMP-dependent protein kinase type II-beta regulatory subunit [OS=Homo sapiens]	0	FALSE	179.013	75	27	204	24	1	418	46.3	4.92	359.75	27	0	9.505	0.115727	83.76	183.9	16.1	44.76	17.04	High	High	High	High	High	High
High	Master Protein	P25705-1	ATP synthase subunit alpha, mitochondrial [OS=Homo sapiens]	0	FALSE	178.11	59	34	264	34	1	553	59.7	9.13	540.28	34	0	0.29	0.434767	4.11	39.7	160.3	32.62	10.65	High	High	High	High	High	High
High	Master Protein	Q9NY65	Tubulin alpha-8 chain [OS=Homo sapiens]	0	FALSE	177.967	40	19	513	2	1	449	50.1	5.06	1262.37	19	0	0.226	0.280815	2.69	35	165	20.16	76.78	Peak Found	Not Found	Peak Found	Peak Found	High	High
High	Master Protein	Q9BY11	Protein kinase C and casein kinase substrate in neurons protein 1 [OS=Homo sapiens]	0	FALSE	175.673	68	34	273	33	1	444	50.9	5.24	453.78	34	1	0.932	0.953702	69.61	93.3	106.7	53.65	9.4	High	High	High	High	High	High
High	Master Protein	O15075-1	serine/threonine-protein kinase DCLK1 [OS=Homo sapiens]	0	FALSE	173.812	43	31	186	29	1	740	82.2	8.66	359.74	31	0	5.458	0.406934	117.7	163.5	36.5	30.33	6.04	High	High	High	High	High	High
High	Master Protein	P22694-1	cAMP-dependent protein kinase catalytic subunit beta [OS=Homo sapiens]	0	FALSE	173.748	72	32	314	2	1	351	40.6	8.78	483.42	32	0	5.502	0.404701	22.06	167.9	32.1	23.6	13.85	High	High	High	High	High	High
High	Master Protein	Q01484	Ankyrin-2 [OS=Homo sapiens]	0	FALSE	173.736	17	52	123	52	1	3957	433.4	5.14	172.17	52	0	3.672	0.654919	105.16	170.6	29.4	38.53	16.52	High	High	High	High	High	High
High	Master Protein	P15104	Glutamine synthetase [OS=Homo sapiens]	0	FALSE	171.967	46	28	525	28	1	373	42	6.89	1196.62	28	0	0.517	0.761726	14.33	69.5	130.5	10.73	23	High	High	High	High	High	High
High	Master Protein	P00367	Glutamate dehydrogenase 1, mitochondrial [OS=Homo sapiens]	0	FALSE	169.907	56	30	208	30	1	558	61.4	7.8	353.3	30	0	0.4	0.641704	9.59	55.1	144.9	28.36	6.47	High	High	High	High	High	High
High	Master Protein	P11177	Pyruvate dehydrogenase E1 component subunit beta, mitochondrial [OS=Homo sapiens]	0	FALSE	169.315	58	19	374	19	1	359	39.2	6.65	740.08	19	0	0.488	0.730426	10.72	63.8	136.2	20.06	8.31	High	High	High	High	High	High
High	Master Protein	P22694-9	Isoform 9 of cAMP-dependent protein kinase catalytic subunit beta [OS=Homo sapiens]	0	FALSE	169.284	74	32	299	2	1	358	41.4	8.56	453.43	32	0	86.147	2.74697e-06	66.24	199.1	0.9	11.44	48.67	High	High	High	Peak Found	Not Found	Not Found
High	Master Protein	Q16543	Hsp90 co-chaperone Cdc37 [OS=Homo sapiens]	0	FALSE	168.374	53	26	180	26	1	378	44.4	5.25	244.67	26	0	0.715	0.893762	22.83	84.7	115.3	12.6	8.96	High	High	High	High	High	High
High	Master Protein	P62879	Guanine nucleotide-binding protein G(I)/G(S)/G(T) subunit beta-2 [OS=Homo sapiens]	0	FALSE	167.443	61	20	563	8	1	340	37.3	6	966.19	20	4	1.894	0.917436	69.14	128.4	71.6	11.95	19.27	High	High	High	High	High	High
High	Master Protein	P13861	cAMP-dependent protein kinase type II-alpha regulatory subunit [OS=Homo sapiens]	0	FALSE	167.118	68	27	201	24	1	404	45.5	5.07	336.06	27	4	3.438	0.69059	69.1	167.1	32.9	43.56	3.13	High	High	High	High	High	High
High	Master Protein	O75306-1	NADH dehydrogenase [ubiquinone] iron-sulfur protein 2, mitochondrial [OS=Homo sapiens]	0	FALSE	166.901	60	28	314	28	1	463	52.5	7.55	500.06	28	0	0.524	0.769472	12.39	70.4	129.6	7.95	13.07	High	High	High	High	High	High
High	Master Protein	Q99747	Gamma-soluble NSF attachment protein [OS=Homo sapiens]	0	FALSE	166.291	70	30	250	30	1	312	34.7	5.41	398.39	30	0	0.715	0.893762	22.5	84	116	15.36	9.42	High	High	High	High	High	High
High	Master Protein	P22694-7	Isoform 7 of cAMP-dependent protein kinase catalytic subunit beta [OS=Homo sapiens]	0	FALSE	165.483	72	32	296	2	1	355	41	8.7	447.78	32	33	4.561	0.546989	62.07	158.9	41.1	21.01	11.69	High	High	High	Peak Found	Peak Found	Not Found
High	Master Protein	Q9BUF5	Tubulin beta-6 chain [OS=Homo sapiens]	0	FALSE	162.626	42	20	796	4	1	446	49.8	4.88	1612.21	20	0	6.253	0.327706	73.41	173.8	26.2	31.59	51.85	High	High	High	High	High	High
High	Master Protein	Q9UQM7-1	Calcium/calmodulin-dependent protein kinase type II subunit alpha [OS=Homo sapiens]	0	FALSE	162.617	47	27	287	20	1	478	54.1	7.08	524.09	27	9	0.502	0.746002	16.51	56	144	34.8	38.42	High	High	High	High	High	High
High	Master Protein	P17612	cAMP-dependent protein kinase catalytic subunit alpha [OS=Homo sapiens]	0	FALSE	161.59	64	29	311	9	1	351	40.6	8.79	544.06	29	0	2.594	0.816534	58.39	144	56	15.31	7.03	High	High	High	High	High	High
High	Master Protein	P50213-1	Isocitrate dehydrogenase [NAD] subunit alpha, mitochondrial [OS=Homo sapiens]	0	FALSE	161.308	56	26	286	26	1	366	39.6	6.92	533.59	26	0	0.58	0.813204	16.52	64.9	135.1	20.93	16.71	High	High	High	High	High	High
High	Master Protein	P21283	V-type proton ATPase subunit C 1 [OS=Homo sapiens]	0	FALSE	159.75	66	33	300	33	1	382	43.9	7.46	461.84	33	0	0.6	0.828628	15.33	73.6	126.4	20.41	12.32	High	High	High	High	High	High
High	Master Protein	Q15700-3	Isoform 3 of Disks large homolog 2 [OS=Homo sapiens]	0	FALSE	159.589	35	32	152	22	1	749	83.4	6.07	255.98	32	10	3.18	0.72268	85.55	145.5	54.5	19.81	16.91	High	High	High	High	High	High
High	Master Protein	Q92597	Protein NDRG1 [OS=Homo sapiens]	0	FALSE	158.343	44	14	309	14	1	394	42.8	5.82	724.52	14	0	3.727	0.646393	47.37	157.5	42.5	11.07	6.06	High	High	High	High	High	High
High	Master Protein	O75874	Isocitrate dehydrogenase [NADP] cytoplasmic [OS=Homo sapiens]	0	FALSE	155.762	62	30	265	28	1	414	46.6	7.01	361.26	30	0	3.738	0.645054	58.13	153.7	46.3	19.96	7.43	High	High	High	High	High	High
High	Master Protein	P27361-1	mitogen-activated protein kinase 3 [OS=Homo sapiens]	0	FALSE	155.705	54	26	330	18	1	379	43.1	6.74	625.47	26	0	0.912	0.948893	26.74	94.8	105.2	7.41	10.17	High	High	High	High	High	High
High	Master Protein	P52209	6-phosphogluconate dehydrogenase, decarboxylating [OS=Homo sapiens]	0	FALSE	155.002	48	29	294	29	1	483	53.1	7.23	479.77	29	0	1.849	0.921557	41.73	131.4	68.6	12.29	6.06	High	High	High	High	High	High
High	Master Protein	Q14894	Ketimine reductase mu-crystallin [OS=Homo sapiens]	0	FALSE	153.997	53	16	308	16	1	314	33.8	5.14	698.33	16	0	0.606	0.835249	25.03	80	120	21.6	21.82	High	High	High	High	High	High
High	Master Protein	Q99719-2	Isoform 2 of Septin-5 [OS=Homo sapiens]	0	FALSE	153.808	38	23	425	5	1	346	39.3	7.2	886.43	23	0	0.165	0.124695	2.12	29.6	170.4	40.15	11.86	High	High	High	High	High	High	Acetyl [N-Term]
High	Master Protein	P02649	Apolipoprotein E [OS=Homo sapiens]	0	FALSE	153	74	29	292	29	1	317	36.1	5.73	577.88	29	0	1.629	0.953702	45.13	121.7	78.3	30.46	11.31	High	High	High	High	High	High
High	Master Protein	P37837	Transaldolase [OS=Homo sapiens]	0	FALSE	152.762	59	30	328	30	1	337	37.5	6.81	557.78	30	0	0.937	0.953702	38.93	97	103	16.56	5.82	High	High	High	High	High	High
High	Master Protein	P61163	Alpha-centractin [OS=Homo sapiens]	0	FALSE	152.595	70	26	219	13	1	376	42.6	6.64	378.17	26	17	1.307	0.99434	62.46	108.6	91.4	14.89	11.33	High	High	High	High	High	High	Acetyl [N-Term]
High	Master Protein	Q03252	Lamin-B2 [OS=Homo sapiens]	0	FALSE	152.288	48	41	158	34	1	620	69.9	5.59	171.36	41	7	4.111	0.606323	69.79	143.6	56.4	30.18	32.82	High	High	High	High	High	High
High	Master Protein	O43602	Neuronal migration protein doublecortin [OS=Homo sapiens]	0	FALSE	151.981	70	32	120	2	1	365	40.5	9.28	205.34	32	30	10.944	0.0758003	134.27	179.9	20.1	97.91	3.9	High	High	High	Not Found	Not Found	Not Found	Acetyl [N-Term]
High	Master Protein	P29992	guanine nucleotide-binding protein subunit alpha-11 [OS=Homo sapiens]	0	FALSE	150.126	69	27	185	13	1	359	42.1	5.69	286.77	27	3	2.115	0.894283	46.81	133.6	66.4	11.73	16.26	High	High	High	High	High	High
High	Master Protein	Q15435	Protein phosphatase 1 regulatory subunit 7 [OS=Homo sapiens]	0	FALSE	149.671	66	29	228	29	1	360	41.5	4.91	437.51	29	0	0.716	0.894225	21.53	89	111	9.25	10.29	High	High	High	High	High	High
High	Master Protein	Q14240-2	Isoform 2 of Eukaryotic initiation factor 4A-II [OS=Homo sapiens]	0	FALSE	149.574	50	24	300	12	1	408	46.5	5.48	556.12	24	14	1.196	0.995079	42.87	105.3	94.7	13.32	1.49	High	High	High	High	High	High
High	Master Protein	Q14847	LIM and SH3 domain protein 1 [OS=Homo sapiens]	0	FALSE	148.939	69	25	270	23	1	261	29.7	7.05	529.71	25	2	0.484	0.730041	16.95	55	145	92.15	4.01	High	High	High	High	High	High	Acetyl [N-Term]
High	Master Protein	Q92777-1	Synapsin-2 [OS=Homo sapiens]	0	FALSE	148.71	39	19	301	16	1	582	62.8	8.41	665.53	19	1	1.003	0.970307	66.18	114.2	85.8	41.77	9.23	High	High	High	High	High	High
High	Master Protein	P61160-1	Actin-related protein 2 [OS=Homo sapiens]	0	FALSE	147.813	43	17	272	2	1	394	44.7	6.74	609.65	17	22	1.978	0.907932	47.82	134.3	65.7	15.71	18.56	High	High	High	High	High	High
High	Master Protein	O43602-2	Isoform 2 of Neuronal migration protein doublecortin [OS=Homo sapiens]	0	FALSE	147.266	69	31	116	1	1	360	40	9.39	201.52	31	0	100	1.05438e-16		200		30.83		High	Not Found	Not Found	Not Found	Not Found	Not Found	Acetyl [N-Term]
High	Master Protein	P31150	Rab GDP dissociation inhibitor alpha [OS=Homo sapiens]	0	FALSE	146.879	64	29	199	18	1	447	50.6	5.14	332.59	29	0	0.825	0.921557	49.46	89.8	110.2	60.92	15.58	High	High	High	High	High	High	Acetyl [N-Term]
High	Master Protein	O43837-1	isocitrate dehydrogenase [NAD] subunit beta, mitochondrial [OS=Homo sapiens]	0	FALSE	146.847	54	24	270	24	1	385	42.2	8.46	427.51	24	0	0.528	0.77321	15.28	75.6	124.4	28.3	30.89	High	High	High	High	High	High
High	Master Protein	Q9UH03-2	Isoform 2 of Neuronal-specific septin-3 [OS=Homo sapiens]	0	FALSE	146.227	61	26	379	26	1	350	40.1	6.81	561.59	26	0	1.326	0.992145	42.55	113.6	86.4	9.81	7.56	High	High	High	High	High	High
High	Master Protein	P49411	elongation factor Tu, mitochondrial [OS=Homo sapiens]	0	FALSE	145.66	57	27	243	27	1	452	49.5	7.61	385.44	27	0	1.223	0.996321	52.24	104.9	95.1	44.2	7.28	High	High	High	High	High	High
High	Master Protein	P61158	actin-related protein 3 [OS=Homo sapiens]	0	FALSE	144.204	67	25	352	22	1	418	47.3	5.88	637.3	25	3	1.767	0.940651	47.97	129	71	18.88	26.12	High	High	High	High	High	High
High	Master Protein	Q9P2R7	Succinate--CoA ligase [ADP-forming] subunit beta, mitochondrial [OS=Homo sapiens]	0	FALSE	143.869	51	32	269	32	1	463	50.3	7.42	404.57	32	0	0.735	0.898913	24.04	82	118	10.05	19.99	High	High	High	High	High	High
High	Master Protein	Q9UN36-6	Isoform 6 of Protein NDRG2 [OS=Homo sapiens]	0	FALSE	141.059	67	17	258	1	1	367	40.3	5.29	626.5	17	21	0.351	0.573942	5	51.7	148.3	18.46	6.28	Peak Found	High	Peak Found	High	High	High
High	Master Protein	Q16555-1	Dihydropyrimidinase-related protein 2 [OS=Homo sapiens]	0	FALSE	140.478	52	23	182	20	1	572	62.3	6.38	423.07	23	3	0.801	0.916709	27.68	95	105	9.93	20.01	High	High	High	High	High	High
High	Master Protein	P04264	Keratin, type II cytoskeletal 1 [OS=Homo sapiens]	0	FALSE	140.255	49	27	162	24	1	644	66	8.12	246.72	27	3	0.778	0.909318	31.72	77.6	122.4	34.87	16.42	High	High	High	High	High	High
High	Master Protein	P68104	Elongation factor 1-alpha 1 [OS=Homo sapiens]	0	FALSE	139.576	45	23	337	13	1	462	50.1	9.01	585.82	23	0	2.352	0.857784	65.21	137.9	62.1	46.89	26.11	High	High	High	High	High	High
High	Master Protein	P21579	Synaptotagmin-1 [OS=Homo sapiens]	0	FALSE	138.999	41	22	230	19	1	422	47.5	8.12	366.37	22	5	1.914	0.916709	71.28	127.9	72.1	52.12	10.41	High	High	High	High	High	High
High	Master Protein	Q99961	Endophilin-A2 [OS=Homo sapiens]	0	FALSE	138.577	52	26	278	19	1	368	41.5	5.43	454.84	26	7	0.858	0.937651	41.41	71.2	128.8	3.64	20.11	High	High	High	High	High	High
High	Master Protein	Q15555	Microtubule-associated protein RP/EB family member 2 [OS=Homo sapiens]	0	FALSE	137.608	62	21	237	19	1	327	37	5.57	393.32	21	2	1.101	0.985056	83.27	108.1	91.9	54.82	7.46	High	High	High	High	High	High
High	Master Protein	Q16795	NADH dehydrogenase [ubiquinone] 1 alpha subcomplex subunit 9, mitochondrial [OS=Homo sapiens]	0	FALSE	137.197	58	23	235	23	1	377	42.5	9.8	408.69	23	0	0.588	0.816534	12.89	71.4	128.6	18.5	4.99	High	High	High	High	High	High
High	Master Protein	Q16643-3	Isoform 3 of Drebrin [OS=Homo sapiens]	0	FALSE	137.128	33	29	128	29	1	695	76.3	4.51	179.66	29	0	2.751	0.795311	51.81	146.9	53.1	24.29	11.46	High	High	High	High	High	High
High	Master Protein	Q9UN36-1	Protein NDRG2 [OS=Homo sapiens]	0	FALSE	137.102	68	17	236	1	1	371	40.8	5.21	589.85	17	0								Not Found	Not Found	Not Found	Not Found	Not Found	High
High	Master Protein	O75390	citrate synthase, mitochondrial [OS=Homo sapiens]	0	FALSE	136.754	48	23	385	23	1	466	51.7	8.32	626.39	23	0	0.759	0.903792	25.66	87.6	112.4	5.94	6.91	High	High	High	High	High	High
High	Master Protein	Q6S8J3	POTE ankyrin domain family member E [OS=Homo sapiens]	0	FALSE	135.206	13	15	998	1	1	1075	121.3	6.2	2020.26	15	2	2.259	0.875363	35.52	131.2	68.8	19.08	8.96	Not Found	Not Found	High	Not Found	Not Found	Not Found
High	Master Protein	Q8IXJ6	NAD-dependent protein deacetylase sirtuin-2 [OS=Homo sapiens]	0	FALSE	134.558	54	21	192	21	1	389	43.2	5.36	394.08	21	0	0.146	0.0850299	1.15	20.9	179.1	8.64	34.13	High	High	High	High	High	High
High	Master Protein	Q8TB36	ganglioside-induced differentiation-associated protein 1 [OS=Homo sapiens]	0	FALSE	134.374	48	24	230	24	1	358	41.3	8.34	353.13	24	0	0.713	0.892748	22.13	82	118	9.13	16.05	High	High	High	High	High	High
High	Master Protein	Q9NTK5-1	obg-like ATPase 1 [OS=Homo sapiens]	0	FALSE	134.264	55	25	243	25	1	396	44.7	7.81	389.8	25	0	0.945	0.957174	34.1	98.5	101.5	9.48	1.3	High	High	High	High	High	High
High	Master Protein	P26641-2	Isoform 2 of Elongation factor 1-gamma [OS=Homo sapiens]	0	FALSE	133.104	37	25	298	25	1	487	56.1	7.72	556.86	25	0	1.365	0.987613	56.88	106.1	93.9	39.28	5.91	High	High	High	High	High	High
High	Master Protein	P21796	voltage-dependent anion-selective channel protein 1 [OS=Homo sapiens]	0	FALSE	132.826	71	23	359	22	1	283	30.8	8.54	733.6	23	1	0.627	0.841682	21.06	66.5	133.5	39.74	21.55	High	High	High	High	High	High
High	Master Protein	P17677-1	Neuromodulin [OS=Homo sapiens]	0	FALSE	132.39	88	20	127	20	1	238	24.8	4.72	252.63	20	0	0.859	0.937651	49.77	82.5	117.5	18.98	9.91	High	High	High	High	High	High	Acetyl [N-Term]
High	Master Protein	Q9Y2J2	Band 4.1-like protein 3 [OS=Homo sapiens]	0	FALSE	132.317	31	31	133	28	1	1087	120.6	5.19	183.09	31	4	0.916	0.948893	69.48	94.6	105.4	25.29	11.12	High	High	High	High	High	High
High	Master Protein	P61160-2	Isoform 2 of Actin-related protein 2 [OS=Homo sapiens]	0	FALSE	132.056	42	16	250	1	1	399	45.3	7.2	544.34	16	0	0.01	1.05438e-16			200		19.77	Not Found	Not Found	Not Found	Peak Found	High	High
High	Master Protein	P19086	guanine nucleotide-binding protein G(z) subunit alpha [OS=Homo sapiens]	0	FALSE	131.902	60	24	235	21	1	355	40.9	7.61	414.77	24	0	2.889	0.775201	52.6	148.6	51.4	17.26	3.29	High	High	High	High	High	High
High	Master Protein	Q92598	Heat shock protein 105 kDa [OS=Homo sapiens]	0	FALSE	131.811	36	31	120	27	1	858	96.8	5.39	167.27	31	2	6.737	0.281141	89.4	181.3	18.7	49.18	21.18	High	High	High	High	High	High
High	Master Protein	Q562R1	Beta-actin-like protein 2 [OS=Homo sapiens]	0	FALSE	131.738	40	19	791	6	1	376	42	5.59	1174.2	19	0	1.649	0.953702	88.63	138	62	44.9	20.24	High	High	High	High	High	High
High	Master Protein	P08754	Guanine nucleotide-binding protein G(k) subunit alpha [OS=Homo sapiens]	0	FALSE	129.771	53	26	1206	9	1	354	40.5	5.69	1348.31	26	0	1.885	0.917436	57.06	134.9	65.1	15.57	13.27	High	High	High	High	High	High
High	Master Protein	O00154	cytosolic acyl coenzyme A thioester hydrolase [OS=Homo sapiens]	0	FALSE	129.484	46	19	262	19	1	380	41.8	8.54	587.99	19	0	2.516	0.835347	47.74	144.9	55.1	12.45	19.21	High	High	High	High	High	High
High	Master Protein	Q02750	Dual specificity mitogen-activated protein kinase kinase 1 [OS=Homo sapiens]	0	FALSE	129.09	49	25	211	14	1	393	43.4	6.62	380.03	25	12	0.634	0.849118	21.26	83.9	116.1	19.02	11.06	High	High	High	High	High	High
High	Master Protein	P55084	Trifunctional enzyme subunit beta, mitochondrial [OS=Homo sapiens]	0	FALSE	128.999	57	24	182	24	1	474	51.3	9.41	278.17	24	0	0.385	0.616508	7.49	60.7	139.3	19.01	11.18	High	High	High	High	High	High
High	Master Protein	P60842	Eukaryotic initiation factor 4A-I [OS=Homo sapiens]	0	FALSE	128.109	55	23	201	11	1	406	46.1	5.48	345.37	23	0	3.936	0.623524	61.41	140.4	59.6	49.31	17.86	High	High	High	High	High	High
High	Master Protein	P23526-1	Adenosylhomocysteinase [OS=Homo sapiens]	0	FALSE	128.099	44	25	243	24	1	432	47.7	6.34	543.49	25	1	1.194	0.995079	36.15	108	92	11.38	12.23	High	High	High	High	High	High
High	Master Protein	Q96JE9-1	Microtubule-associated protein 6 [OS=Homo sapiens]	0	FALSE	127.565	35	24	164	24	1	813	86.5	9.16	339.32	24	0	0.224	0.275231	5.43	21.8	178.2	82.68	10.94	High	High	High	High	High	High
High	Master Protein	O95299	NADH dehydrogenase [ubiquinone] 1 alpha subcomplex subunit 10, mitochondrial [OS=Homo sapiens]	0	FALSE	127.035	55	25	222	25	1	355	40.7	8.48	344.67	25	0	0.575	0.809374	18.02	72.6	127.4	20.43	11.25	High	High	High	High	High	High
High	Master Protein	Q9Y617-1	phosphoserine aminotransferase [OS=Homo sapiens]	0	FALSE	126.338	66	24	212	24	1	370	40.4	7.66	371.18	24	0	1.505	0.971587	55.82	112.2	87.8	11.85	21.03	High	High	High	High	High	High
High	Master Protein	Q9UI12-1	V-type proton ATPase subunit H [OS=Homo sapiens]	0	FALSE	126.237	48	23	160	23	1	483	55.8	6.48	263.26	23	0	0.543	0.790707	16.5	64.1	135.9	27.82	20.42	High	High	High	High	High	High
High	Master Protein	P07954	fumarate hydratase, mitochondrial [OS=Homo sapiens]	0	FALSE	126.197	55	22	209	22	1	510	54.6	8.76	409.56	22	0	0.64	0.853934	19.83	79.5	120.5	19.01	8.65	High	High	High	High	High	High
High	Master Protein	Q00577	Transcriptional activator protein Pur-alpha [OS=Homo sapiens]	0	FALSE	126.094	80	22	186	19	1	322	34.9	6.44	338.37	22	3	0.534	0.781613	15.74	68.9	131.1	6.75	23.4	High	High	High	High	High	High
High	Master Protein	Q14103	heterogeneous nuclear ribonucleoprotein D0 [OS=Homo sapiens]	0	FALSE	125.452	44	23	175	2	1	355	38.4	7.81	287.67	23	23	3.213	0.722259	49.33	148.4	51.6	17.96	7.49	High	High	High	High	High	High
High	Master Protein	Q9P1U1-1	Actin-related protein 3B [OS=Homo sapiens]	0	FALSE	125.228	57	23	241	20	1	418	47.6	5.88	441.29	23	0	1.125	0.98849	48.41	107.7	92.3	3.19	14.5	High	High	High	High	High	High
High	Master Protein	Q3ZCM7	tubulin beta-8 chain [OS=Homo sapiens]	0	FALSE	125.162	34	14	848	2	1	444	49.7	4.89	1727.26	14	0	2.351	0.869182	106.68	140.3	59.7	55.54	92.28	High	High	High	High	High	High
High	Master Protein	P49418	amphiphysin [OS=Homo sapiens]	0	FALSE	123.933	47	28	189	26	1	695	76.2	4.64	283.63	28	2	0.567	0.804143	23.34	84.4	115.6	45.36	23.61	High	High	High	High	High	High
High	Master Protein	P67775	Serine/threonine-protein phosphatase 2A catalytic subunit alpha isoform [OS=Homo sapiens]	0	FALSE	123.852	61	19	188	4	1	309	35.6	5.54	383.84	19	0	1.321	0.992145	94.88	118.2	81.8	32.08	21.47	High	High	High	High	High	High	Acetyl [N-Term]
High	Master Protein	Q9UNZ2-5	Isoform 3 of NSFL1 cofactor p47 [OS=Homo sapiens]	0	FALSE	123.84	63	22	141	22	1	372	40.8	5.15	283.33	22	0	0.871	0.941756	64.79	76.8	123.2	77.62	19.8	High	High	High	High	High	High
High	Master Protein	Q9UPA5	Protein bassoon [OS=Homo sapiens]	0	FALSE	122.213	12	32	84	32	1	3926	416.2	7.55	108.14	32	0	0.2	0.207658	2.97	21.7	178.3	7.11	36.15	High	Peak Found	Peak Found	High	High	High
High	Master Protein	Q9Y4G6	Talin-2 [OS=Homo sapiens]	0	FALSE	121.976	12	32	86	28	1	2542	271.4	5.57	122.79	32	4	3.337	0.699915	75.44	167.4	32.6	39	6.74	High	High	High	High	High	High
High	Master Protein	P62714	serine/threonine-protein phosphatase 2A catalytic subunit beta isoform [OS=Homo sapiens]	0	FALSE	121.958	61	19	199	4	1	309	35.6	5.43	398.34	19	20	1.584	0.96345	58.49	124	76	21.08	18.91	High	High	High	High	High	High	Acetyl [N-Term]
High	Master Protein	P62258-1	14-3-3 protein epsilon [OS=Homo sapiens]	0	FALSE	121.843	69	21	207	19	1	255	29.2	4.74	338.16	21	0	1.255	0.996321	47.98	111.8	88.2	20.15	22.13	High	High	High	High	High	High	Acetyl [N-Term]
High	Master Protein	P07355-2	Isoform 2 of Annexin A2 [OS=Homo sapiens]	0	FALSE	119.43	59	26	165	26	1	357	40.4	8.37	306.3	26	0	0.976	0.963669	72.64	84.5	115.5	58.82	26.34	High	High	High	High	High	High
High	Master Protein	Q9NYI0-1	PH and SEC7 domain-containing protein 3 [OS=Homo sapiens]	0	FALSE	119.089	19	24	187	24	1	1048	116	5.99	289.71	24	0	0.812	0.917633	55.65	78.7	121.3	66.04	24.26	High	High	High	High	High	High
High	Master Protein	Q99536	Synaptic vesicle membrane protein VAT-1 homolog [OS=Homo sapiens]	0	FALSE	118.283	47	17	201	17	1	393	41.9	6.29	523.84	17	0	2.883	0.775406	48.04	147.5	52.5	16.23	24.28	High	High	High	High	High	High
High	Master Protein	Q92796	Disks large homolog 3 [OS=Homo sapiens]	0	FALSE	117.525	31	25	84	21	1	817	90.3	7.03	142.15	25	0	3.081	0.742266	111.71	133.5	66.5	35.96	8.66	High	High	High	High	High	High
High	Master Protein	Q99623	Prohibitin-2 [OS=Homo sapiens]	0	FALSE	117.408	62	19	228	19	1	299	33.3	9.83	417.9	19	0	0.619	0.840221	18.55	70.1	129.9	24.05	20.15	High	High	High	High	High	High
High	Master Protein	P16152	Carbonyl reductase [NADPH] 1 [OS=Homo sapiens]	0	FALSE	116.47	78	21	144	18	1	277	30.4	8.32	298.94	21	3	0.288	0.430663	7.9	39.6	160.4	52.25	39.58	High	High	High	High	High	High
High	Master Protein	Q9BWD1	Acetyl-CoA acetyltransferase, cytosolic [OS=Homo sapiens]	0	FALSE	116.08	56	20	140	20	1	397	41.3	6.92	279.14	20	0	1.629	0.953702	61.74	115.6	84.4	37.15	13.5	High	High	High	High	High	High	Acetyl [N-Term]
High	Master Protein	Q14103-2	Isoform 2 of Heterogeneous nuclear ribonucleoprotein D0 [OS=Homo sapiens]	0	FALSE	115.374	41	22	153	1	1	336	36.2	8.1	227.55	22	0	2.68	0.806171	38.21	145.7	54.3	36.75	17.04	Peak Found	High	High	High	High	Peak Found
High	Master Protein	Q9NUQ9	protein FAM49B [OS=Homo sapiens]	0	FALSE	114.943	61	19	147	17	1	324	36.7	6.06	289.04	19	4	0.974	0.963669	68.39	90.4	109.6	62.45	29.26	High	High	High	High	High	High
High	Master Protein	P63104-1	14-3-3 protein zeta/delta [OS=Homo sapiens]	0	FALSE	114.7	65	22	171	16	1	245	27.7	4.79	279.24	22	7	1.544	0.964708	52.47	130.8	69.2	21.16	24.02	High	High	High	High	High	High	Acetyl [N-Term]
High	Master Protein	P07099	epoxide hydrolase 1 [OS=Homo sapiens]	0	FALSE	113.842	52	24	157	24	1	455	52.9	7.25	251.35	24	0	0.415	0.654481	10.12	54.3	145.7	31.19	3.23	High	High	High	High	High	High
High	Master Protein	Q9HAV0	Guanine nucleotide-binding protein subunit beta-4 [OS=Homo sapiens]	0	FALSE	113.564	58	18	321	10	1	340	37.5	6	536.52	18	0	2.666	0.806773	61.49	152.8	47.2	19.91	17.71	High	High	High	High	High	High
High	Master Protein	O75955	Flotillin-1 [OS=Homo sapiens]	0	FALSE	113.302	56	23	146	23	1	427	47.3	7.49	216.01	23	0	1.046	0.984945	52.5	73.7	126.3	5.61	3.81	High	High	High	High	High	High
High	Master Protein	Q9NS86	lanC-like protein 2 [OS=Homo sapiens]	0	FALSE	112.911	48	21	205	21	1	450	50.8	7.43	355.64	21	0	1.273	0.995079	43.45	110.9	89.1	11.2	16.56	High	High	High	High	High	High
High	Master Protein	Q9Y4I1-2	Isoform 2 of Unconventional myosin-Va [OS=Homo sapiens]	0	FALSE	112.747	17	30	70	30	1	1828	212.1	8.6	76.16	30	0	4.952	0.477639	112.34	180.9	19.1	43.85	5.11	High	High	High	Peak Found	High	High
High	Master Protein	P42025	Beta-centractin [OS=Homo sapiens]	0	FALSE	112.62	58	20	178	7	1	376	42.3	6.4	303.14	20	0	0.544	0.790707	15.72	83.1	116.9	10.88	33.14	High	High	High	High	High	High	Acetyl [N-Term]
High	Master Protein	P30519	Heme oxygenase 2 [OS=Homo sapiens]	0	FALSE	112.392	66	17	144	17	1	316	36	5.41	235.45	17	0	0.818	0.921557	27.91	91.2	108.8	13.98	20.69	High	High	High	High	High	High
High	Master Protein	Q5JWF2-1	Guanine nucleotide-binding protein G(S) subunit alpha isoforms XLas [OS=Homo sapiens]	0	FALSE	112.26	19	25	305	16	1	1037	111	5.03	487.02	25	8	1.12	0.987888	45.81	100.2	99.8	22.68	0.95	High	High	High	High	High	High
High	Master Protein	P35611-3	Isoform 3 of Alpha-adducin [OS=Homo sapiens]	0	FALSE	112.251	38	23	197	22	1	768	84.3	5.96	290.57	23	2	2.149	0.891681	86.43	146.7	53.3	54.1	18.93	High	High	High	High	High	High
High	Master Protein	P51991-1	Heterogeneous nuclear ribonucleoprotein A3 [OS=Homo sapiens]	0	FALSE	112.107	40	21	142	5	1	378	39.6	9.01	217.91	21	15	2.807	0.791149	64.43	150.7	49.3	21.95	27.22	High	High	High	High	High	High	Acetyl [N-Term]
High	Master Protein	Q9NQC3	Reticulon-4 [OS=Homo sapiens]	0	FALSE	110.023	27	26	108	26	1	1192	129.9	4.5	131.37	26	0	2.985	0.75759	72.54	146	54	36.26	8.26	High	High	High	High	High	High
High	Master Protein	P68400	Casein kinase II subunit alpha [OS=Homo sapiens]	0	FALSE	109.743	59	19	158	18	1	391	45.1	7.74	193.58	19	2	2.545	0.828241	66.51	136.7	63.3	19.07	3.94	High	High	High	High	High	High
High	Master Protein	Q96CX2	BTB/POZ domain-containing protein KCTD12 [OS=Homo sapiens]	0	FALSE	108.919	63	21	175	18	1	325	35.7	5.64	363.31	21	3	4.399	0.569352	40.21	163.6	36.4	20.76	4.98	High	High	High	High	High	High
High	Master Protein	P11940-1	Polyadenylate-binding protein 1 [OS=Homo sapiens]	0	FALSE	108.65	38	30	129	21	1	636	70.6	9.5	206.06	30	8	4.195	0.59466	61.84	167.9	32.1	37.76	7.59	High	High	High	High	High	High
High	Master Protein	P13645	Keratin, type I cytoskeletal 10 [OS=Homo sapiens]	0	FALSE	108.505	41	23	151	19	1	584	58.8	5.21	261.03	23	4	0.707	0.886506	26.84	94.2	105.8	19.95	6.99	High	High	High	High	High	High
High	Master Protein	O94819	Kelch repeat and BTB domain-containing protein 11 [OS=Homo sapiens]	0	FALSE	108.062	43	22	131	22	1	623	65.7	6.07	282.83	22	0	1.675	0.948893	51.53	125.9	74.1	20.58	13.01	High	High	High	High	High	High
High	Master Protein	P78310-1	Coxsackievirus and adenovirus receptor [OS=Homo sapiens]	0	FALSE	107.62	53	21	224	21	1	365	40	7.56	372.3	21	0	10.34	0.0881972	89.6	184.8	15.2	32.33	10.17	High	High	High	High	High	High
High	Master Protein	Q13303-1	Voltage-gated potassium channel subunit beta-2 [OS=Homo sapiens]	0	FALSE	107.122	68	21	119	4	1	367	41	9	170.84	21	18	0.176	0.148746	1.75	26	174	6.31	14.56	Peak Found	High	Peak Found	High	High	High	Acetyl [N-Term]
High	Master Protein	P47755	F-actin-capping protein subunit alpha-2 [OS=Homo sapiens]	0	FALSE	106.358	74	19	178	14	1	286	32.9	5.85	337.61	19	5	1.701	0.948893	60.65	125	75	20.99	21.2	High	High	High	High	High	High
High	Master Protein	P20073-1	Annexin A7 [OS=Homo sapiens]	0	FALSE	106.323	41	22	162	22	1	488	52.7	5.68	252.69	22	0	0.821	0.921557	24.97	85.7	114.3	8.32	4.19	High	High	High	High	High	High
High	Master Protein	Q01082-1	Spectrin beta chain, non-erythrocytic 1 [OS=Homo sapiens]	0	FALSE	106.031	14	28	95	24	1	2364	274.4	5.57	173.63	28	4	2.342	0.859114	99.69	143.6	56.4	48.65	16.09	High	High	High	High	High	High
High	Master Protein	Q9HDC9	Adipocyte plasma membrane-associated protein [OS=Homo sapiens]	0	FALSE	105.889	46	21	177	21	1	416	46.5	6.16	293.4	21	0	0.845	0.933747	26.44	92.4	107.6	10.79	6.32	High	High	High	High	High	High
High	Master Protein	P49840	Glycogen synthase kinase-3 alpha [OS=Homo sapiens]	0	FALSE	105.781	43	21	104	13	1	483	50.9	8.75	181.2	21	0	1.847	0.921775	44.2	136.7	63.3	29.05	15.11	High	High	High	High	High	High
High	Master Protein	O75122-3	Isoform 3 of CLIP-associating protein 2 [OS=Homo sapiens]	0	FALSE	105.771	24	28	111	27	1	1515	165.8	8.37	168.93	28	1	2.3	0.869182	53.16	138.7	61.3	2.37	7.41	High	High	High	High	High	High
High	Master Protein	Q14254	Flotillin-2 [OS=Homo sapiens]	0	FALSE	105.771	51	24	118	24	1	428	47	5.25	234.87	24	0	1.181	0.995079	62.33	101.8	98.2	5.96	29.72	High	High	High	High	High	High
High	Master Protein	P31689-1	DnaJ homolog subfamily A member 1 [OS=Homo sapiens]	0	FALSE	105.372	58	18	158	18	1	397	44.8	7.08	226.66	18	0	1.637	0.953702	56.61	117.2	82.8	23.19	7.54	High	High	High	High	High	High
High	Master Protein	O60861-3	Growth arrest-specific protein 7 [OS=Homo sapiens]	0	FALSE	105.295	39	21	154	21	1	476	54.3	7.34	186.5	21	0	0.824	0.921557	42.16	88	112	25.47	20.09	High	High	High	High	High	High
High	Master Protein	P22830-2	Isoform 2 of Ferrochelatase, mitochondrial [OS=Homo sapiens]	0	FALSE	104.951	62	22	107	22	1	429	48.6	8.72	145.67	22	0	0.781	0.909733	25.37	85.9	114.1	9.95	1.99	High	High	High	High	High	High
High	Master Protein	P62140	Serine/threonine-protein phosphatase PP1-beta catalytic subunit [OS=Homo sapiens]	0	FALSE	104.636	49	17	224	6	1	327	37.2	6.19	449.55	17	12	1.366	0.987424	54.4	116.8	83.2	19.61	19	High	High	High	High	High	High
High	Master Protein	P61978-3	Isoform 3 of Heterogeneous nuclear ribonucleoprotein K [OS=Homo sapiens]	0	FALSE	103.746	43	19	174	19	1	440	48.5	5.54	249.29	19	0	2.459	0.840221	61.12	154.7	45.3	42.61	25.19	High	High	High	High	High	High	Acetyl [N-Term]
High	Master Protein	Q9BWM7	Sideroflexin-3 [OS=Homo sapiens]	0	FALSE	103.434	59	20	161	18	1	321	35.5	9.1	333.49	20	1	1.641	0.953702	56.02	115	85	8.4	20.1	High	High	High	High	High	High
High	Master Protein	Q9NVA2-2	Isoform 2 of Septin-11 [OS=Homo sapiens]	0	FALSE	103.139	39	21	179	11	1	439	50.8	7.01	270.94	21	13	0.709	0.890908	36.22	70.7	129.3	43.14	18.52	High	High	High	High	High	High
High	Master Protein	P49841-2	Isoform 2 of Glycogen synthase kinase-3 beta [OS=Homo sapiens]	0	FALSE	102.917	60	22	134	14	1	433	48	8.78	191.46	22	9	1.928	0.91431	38.89	128.5	71.5	16.73	3.25	High	High	High	High	High	High
High	Master Protein	P14550	alcohol dehydrogenase [NADP(+)] [OS=Homo sapiens]	0	FALSE	102.622	68	24	197	23	1	325	36.6	6.79	257.54	24	2	1.572	0.963669	57.65	109.6	90.4	9.13	21.65	High	High	High	High	High	High
High	Master Protein	Q9H9B4	Sideroflexin-1 [OS=Homo sapiens]	0	FALSE	102.512	60	19	142	17	1	322	35.6	9.07	263.82	19	0	0.51	0.756184	19.69	66	134	35.27	32.71	High	High	High	High	High	High
High	Master Protein	Q99963	Endophilin-A3 [OS=Homo sapiens]	0	FALSE	102.271	57	21	131	21	1	347	39.3	5.38	255.34	21	0	0.477	0.722259	11.55	59.6	140.4	12.76	9.71	High	High	High	High	High	High
High	Master Protein	P08133-1	annexin A6 [OS=Homo sapiens]	0	FALSE	101.143	43	29	92	29	1	673	75.8	5.6	99.54	29	0	2.642	0.812437	80.14	145.8	54.2	34.57	19.15	High	High	High	High	High	High
High	Master Protein	P35998	26S proteasome regulatory subunit 7 [OS=Homo sapiens]	0	FALSE	101.118	50	23	146	23	1	433	48.6	5.95	246.79	23	0	1.227	0.997928	62.72	97	103	61.34	5.68	High	High	High	High	High	High
High	Master Protein	P62333	26S proteasome regulatory subunit 10B [OS=Homo sapiens]	0	FALSE	100.891	58	22	120	22	1	389	44.1	7.49	192.26	22	0	1.388	0.985056	63.05	115.8	84.2	36.58	6.91	High	High	High	High	High	High
High	Master Protein	Q13561-2	Isoform 2 of Dynactin subunit 2 [OS=Homo sapiens]	0	FALSE	100.487	56	21	119	21	1	406	44.8	5.17	178.26	21	0	2.043	0.90358	67.97	141.9	58.1	36.47	11.89	High	High	High	High	High	High
High	Master Protein	P80723	Brain acid soluble protein 1 [OS=Homo sapiens]	0	FALSE	99.771	90	21	171	21	1	227	22.7	4.63	289.75	21	0	1.675	0.948893	85.65	109.9	90.1	44.15	37.52	High	High	High	High	High	High
High	Master Protein	Q13554-2	Isoform 1 of Calcium/calmodulin-dependent protein kinase type II subunit beta [OS=Homo sapiens]	0	FALSE	99.686	37	18	141	10	1	542	60.3	7.28	219.74	18	5	4.163	0.601245	71.26	163.9	36.1	45.06	11.07	High	High	High	Peak Found	High	Peak Found
High	Master Protein	P46777	60S ribosomal protein L5 [OS=Homo sapiens]	0	FALSE	99.683	59	18	131	18	1	297	34.3	9.72	199.59	18	0	3.009	0.752829	64.59	152.8	47.2	18.22	42.18	High	High	High	High	High	High
High	Master Protein	P49821	NADH dehydrogenase [ubiquinone] flavoprotein 1, mitochondrial [OS=Homo sapiens]	0	FALSE	99.524	50	25	139	25	1	464	50.8	8.21	205.21	25	0	0.373	0.608781	7.96	54.4	145.6	46.71	24.22	High	High	High	High	High	High
High	Master Protein	Q9Y3F4-2	Isoform 2 of Serine-threonine kinase receptor-associated protein [OS=Homo sapiens]	0	FALSE	99.188	66	21	127	21	1	363	39.8	5.31	192.91	21	0	2.204	0.879828	38.77	132.4	67.6	15.73	13.78	High	High	High	High	High	High
High	Master Protein	P61201-2	Isoform 2 of COP9 signalosome complex subunit 2 [OS=Homo sapiens]	0	FALSE	98.841	47	22	133	22	1	450	52.4	5.47	160.32	22	0	1.035	0.977673	60.07	109.4	90.6	36.5	19.65	High	High	High	High	High	High
High	Master Protein	P20700	Lamin-B1 [OS=Homo sapiens]	0	FALSE	98.575	37	29	98	22	1	586	66.4	5.16	98.19	29	0	7.641	0.207861	125.32	183.8	16.2	27.61	23.5	High	High	High	High	High	High
High	Master Protein	O43813	LanC-like protein 1 [OS=Homo sapiens]	0	FALSE	98.185	49	18	202	18	1	399	45.3	7.75	327.87	18	0	0.642	0.856268	14.45	73.1	126.9	14.4	9.08	High	High	High	High	High	High
High	Master Protein	P38159-1	RNA-binding motif protein, X chromosome [OS=Homo sapiens]	0	FALSE	97.772	50	24	57	8	1	391	42.3	10.05	63.25	24	15	4.249	0.586095	88.24	161.7	38.3	74.3	20.3	High	High	High	High	Peak Found	High
High	Master Protein	Q9Y230	RuvB-like 2 [OS=Homo sapiens]	0	FALSE	97.675	49	25	87	25	1	463	51.1	5.64	109.92	25	0	2.716	0.799581	45.37	139.1	60.9	19.05	9.19	High	High	High	High	High	High
High	Master Protein	O60641-1	Clathrin coat assembly protein AP180 [OS=Homo sapiens]	0	FALSE	97.585	25	18	243	16	1	907	92.4	4.86	457.49	18	2	2.342	0.859114	66.44	145.3	54.7	47.79	22.71	High	High	High	High	High	High
High	Master Protein	P09497-1	clathrin light chain B [OS=Homo sapiens]	0	FALSE	96.473	45	20	126	20	1	229	25.2	4.64	210.97	20	0	0.394	0.627894	10.28	48.1	151.9	50.73	9.15	High	High	High	High	High	High
High	Master Protein	Q9H4G0-2	Isoform 2 of Band 4.1-like protein 1 [OS=Homo sapiens]	0	FALSE	96.287	38	26	73	24	1	779	87.6	5.92	87.38	26	0	2.536	0.831497	76.79	149.2	50.8	33.02	8.5	High	High	High	High	High	High	Acetyl [N-Term]
High	Master Protein	Q9BT78	COP9 signalosome complex subunit 4 [OS=Homo sapiens]	0	FALSE	95.869	61	22	124	22	1	406	46.2	5.83	209.99	22	0	1.258	0.996321	36.32	107.8	92.2	9.74	22.91	High	High	High	High	High	High
High	Master Protein	P36578	60S ribosomal protein L4 [OS=Homo sapiens]	0	FALSE	95.522	42	21	147	21	1	427	47.7	11.06	206.5	21	0	2.373	0.85724	45.38	143.7	56.3	11.56	16.58	High	High	High	High	High	High
High	Master Protein	P62136-1	serine/threonine-protein phosphatase PP1-alpha catalytic subunit [OS=Homo sapiens]	0	FALSE	94.701	52	17	195	3	1	330	37.5	6.33	417.72	17	2	1.988	0.906524	39.08	134.7	65.3	7.5	5.22	High	High	High	High	High	High
High	Master Protein	Q4G0N4	NAD kinase 2, mitochondrial [OS=Homo sapiens]	0	FALSE	94.504	43	23	153	23	1	442	49.4	8.18	229.71	23	0	1.226	0.997478	32.8	113.2	86.8	6.41	4.94	High	High	High	High	High	High
High	Master Protein	P78352-2	Isoform 2 of Disks large homolog 4 [OS=Homo sapiens]	0	FALSE	93.985	29	22	105	20	1	767	85.4	5.87	179.33	22	2	1.824	0.927922	72.04	132.6	67.4	40.51	37.91	High	High	High	High	High	High
High	Master Protein	Q9UGV2	protein NDRG3 [OS=Homo sapiens]	0	FALSE	93.633	43	13	129	13	1	375	41.4	5.31	274.78	13	0	2.175	0.884724	38.21	138.4	61.6	4.29	8.46	High	High	High	High	High	High
High	Master Protein	P36507	Dual specificity mitogen-activated protein kinase kinase 2 [OS=Homo sapiens]	0	FALSE	93.101	50	21	144	10	1	400	44.4	6.55	233.39	21	0	1.01	0.971183	55.23	92.6	107.4	53.19	17.8	High	High	High	High	High	High
High	Master Protein	Q08209-1	Serine/threonine-protein phosphatase 2B catalytic subunit alpha isoform [OS=Homo sapiens]	0	FALSE	92.996	37	19	119	10	1	521	58.7	5.86	174.57	19	9	3.154	0.730041	111.3	163.8	36.2	61.67	7.17	High	High	High	High	High	High
High	Master Protein	P45880-1	Isoform 1 of Voltage-dependent anion-selective channel protein 2 [OS=Homo sapiens]	0	FALSE	92.678	47	17	269	17	1	309	33.4	7.59	548.14	17	0	0.615	0.840166	18.92	75.1	124.9	21.94	16.27	High	High	High	High	High	High
High	Master Protein	Q8NFW8	N-acylneuraminate cytidylyltransferase [OS=Homo sapiens]	0	FALSE	91.982	47	21	129	21	1	434	48.3	7.93	193.69	21	0	2.402	0.852113	50.3	136.9	63.1	8.93	22.72	High	High	High	High	High	High	Acetyl [N-Term]
High	Master Protein	P51991-2	Isoform 2 of Heterogeneous nuclear ribonucleoprotein A3 [OS=Homo sapiens]	0	FALSE	91.975	37	18	88	2	1	356	37	8.31	131.97	18	0	2.604	0.816534	53.61	142.6	57.4	51.48	16.71	High	Peak Found	High	High	Peak Found	High	Acetyl [N-Term]
High	Master Protein	Q86YM7-1	Homer protein homolog 1 [OS=Homo sapiens]	0	FALSE	91.915	65	23	113	20	1	354	40.3	5.44	150.34	23	3	0.691	0.878566	33.1	69.5	130.5	56.8	22.06	High	High	High	High	High	High
High	Master Protein	P35612-1	Beta-adducin [OS=Homo sapiens]	0	FALSE	91.817	23	18	145	17	1	726	80.8	5.92	241.62	18	0	3.393	0.695183	90.69	156.7	43.3	42.08	10.38	High	High	High	High	High	High
High	Master Protein	P35908	Keratin, type II cytoskeletal 2 epidermal [OS=Homo sapiens]	0	FALSE	91.58	44	23	105	19	1	639	65.4	8	155.82	23	2	0.669	0.873108	24.99	71.2	128.8	26.03	14.9	High	High	High	High	High	High
High	Master Protein	Q96FW1	Ubiquitin thioesterase otub1 [OS=Homo sapiens]	0	FALSE	91.473	58	16	168	16	1	271	31.3	4.94	247.84	16	0	0.713	0.892748	38.99	61.2	138.8	59.6	19.11	High	High	High	High	High	High
High	Master Protein	P13489	Ribonuclease inhibitor [OS=Homo sapiens]	0	FALSE	91.147	55	21	100	21	1	461	49.9	4.82	220.22	21	0	0.802	0.916709	17.38	80.6	119.4	10.1	12	High	High	High	High	High	High
High	Master Protein	Q92561	phytanoyl-CoA hydroxylase-interacting protein [OS=Homo sapiens]	0	FALSE	91.068	58	19	175	15	1	330	37.5	7.01	271.03	19	0	1.021	0.973653	51.87	101.1	98.9	14.52	22.34	High	High	High	High	High	High	Acetyl [N-Term]
High	Master Protein	Q9UBB4-1	Ataxin-10 [OS=Homo sapiens]	0	FALSE	90.872	47	22	120	22	1	475	53.5	5.25	225.64	22	0	2.388	0.853934	39.59	136.3	63.7	9.09	8.99	High	High	High	High	High	High
High	Master Protein	Q9UQ80	proliferation-associated protein 2G4 [OS=Homo sapiens]	0	FALSE	90.281	49	22	149	22	1	394	43.8	6.55	218.52	22	0	1.516	0.971183	42.65	114.8	85.2	23.24	11.85	High	High	High	High	High	High
High	Master Protein	Q9NZR1	Tropomodulin-2 [OS=Homo sapiens]	0	FALSE	89.827	59	18	129	17	1	351	39.6	5.27	190.62	18	1	1.151	0.992145	48.08	102.2	97.8	21.09	4.82	High	High	High	High	High	High
High	Master Protein	P36873-2	Isoform Gamma-2 of Serine/threonine-protein phosphatase PP1-gamma catalytic subunit [OS=Homo sapiens]	0	FALSE	89.695	46	16	191	2	1	337	38.5	6.13	385.08	16	0	2.94	0.762198	79.58	133.1	66.9	19.17	21.13	High	High	High	Peak Found	Peak Found	Peak Found
High	Master Protein	Q9UPY8	Microtubule-associated protein RP/EB family member 3 [OS=Homo sapiens]	0	FALSE	89.282	43	18	156	3	1	281	32	5.54	237.56	18	14	0.319	0.501875	7.66	60.7	139.3	43.94	18.06	Peak Found	Peak Found	High	High	High	High
High	Master Protein	P09651-1	Heterogeneous nuclear ribonucleoprotein A1 [OS=Homo sapiens]	0	FALSE	89.071	44	17	137	14	1	372	38.7	9.13	243.05	17	0	4.279	0.584483	79.64	153.5	46.5	54.69	44.41	High	High	High	High	High	High
High	Master Protein	Q00169	Phosphatidylinositol transfer protein alpha isoform [OS=Homo sapiens]	0	FALSE	88.988	67	19	126	16	1	270	31.8	6.55	185.35	19	3	1.251	0.996321	45.72	112.7	87.3	19.73	15.15	High	High	High	High	High	High
High	Master Protein	P43034	Platelet-activating factor acetylhydrolase IB subunit alpha [OS=Homo sapiens]	0	FALSE	88.399	45	18	103	17	1	410	46.6	7.37	166.12	18	1	2.388	0.853934	62.34	144.8	55.2	26.87	15.07	High	High	High	High	High	High
High	Master Protein	Q6YN16	Hydroxysteroid dehydrogenase-like protein 2 [OS=Homo sapiens]	0	FALSE	88.145	54	19	104	19	1	418	45.4	7.99	208.14	19	0	0.691	0.878566	16.97	81.7	118.3	16.92	5.86	High	High	High	High	High	High
High	Master Protein	P10909-2	Isoform 2 of Clusterin [OS=Homo sapiens]	0	FALSE	88.076	35	20	170	20	1	501	57.8	6.68	260.68	20	0	0.825	0.921557	22.66	92.7	107.3	7.35	17.43	High	High	High	High	High	High
High	Master Protein	P06753-2	Isoform 2 of Tropomyosin alpha-3 chain [OS=Homo sapiens]	0	FALSE	87.988	51	18	109	9	1	248	29	4.78	195.53	18	8	1.097	0.985056	65.37	109.9	90.1	34.11	21.66	High	High	High	High	High	High
High	Master Protein	P51553-1	isocitrate dehydrogenase [NAD] subunit gamma, mitochondrial [OS=Homo sapiens]	0	FALSE	87.875	48	15	159	15	1	393	42.8	8.5	252.44	15	0	0.678	0.875363	24.16	81.2	118.8	20.81	28.15	High	High	High	High	High	High
High	Master Protein	P62195-1	26S proteasome regulatory subunit 8 [OS=Homo sapiens]	0	FALSE	87.719	51	19	124	18	1	406	45.6	7.55	198.08	19	1	1.513	0.971183	67.34	99.7	100.3	47.69	8.22	High	High	High	High	High	High
High	Master Protein	P13716-1	Delta-aminolevulinic acid dehydratase [OS=Homo sapiens]	0	FALSE	87.387	53	20	96	20	1	330	36.3	6.79	167.03	20	0	0.429	0.666461	9.62	56.1	143.9	28.6	7.2	High	High	High	High	High	High	Acetyl [N-Term]
High	Master Protein	Q9Y376	Calcium-binding protein 39 [OS=Homo sapiens]	0	FALSE	87.227	45	21	116	18	1	341	39.8	6.89	120.99	21	4	0.976	0.963669	39.36	99.2	100.8	14.15	11.94	High	High	High	High	High	High
High	Master Protein	O75037	Kinesin-like protein KIF21B [OS=Homo sapiens]	0	FALSE	86.927	17	20	51	18	1	1637	182.5	7.08	80.41	20	3	3.135	0.730426	120.82	193.1	6.9	54.1	16.33	High	High	High	Peak Found	Peak Found	Peak Found
High	Master Protein	P17980	26S proteasome regulatory subunit 6A [OS=Homo sapiens]	0	FALSE	86.746	42	17	99	17	1	439	49.2	5.24	152.22	17	0	1.061	0.985056	52.48	91.6	108.4	39.3	8.12	High	High	High	High	High	High
High	Master Protein	O00764-1	Pyridoxal kinase [OS=Homo sapiens]	0	FALSE	86.308	42	13	140	13	1	312	35.1	6.13	261.45	13	0	0.915	0.948893	47	93.2	106.8	27.23	9	High	High	High	High	High	High	Acetyl [N-Term]
High	Master Protein	P27695	DNA-(apurinic or apyrimidinic site) lyase [OS=Homo sapiens]	0	FALSE	86.268	45	17	104	17	1	318	35.5	8.12	157.24	17	0	2.076	0.898913	45.01	137.7	62.3	30.44	12.18	High	High	High	High	High	High
High	Master Protein	Q15008	26S proteasome non-ATPase regulatory subunit 6 [OS=Homo sapiens]	0	FALSE	86.112	48	21	119	21	1	389	45.5	5.62	182.17	21	0	1.98	0.907932	40.39	124.4	75.6	7.87	6.39	High	High	High	High	High	High
High	Master Protein	P61421	V-type proton ATPase subunit d 1 [OS=Homo sapiens]	0	FALSE	86.094	34	16	164	16	1	351	40.3	5	337.52	16	0	0.762	0.903792	38.07	83.3	116.7	27.24	39.1	High	High	High	High	High	High
High	Master Protein	P51674	Neuronal membrane glycoprotein M6-a [OS=Homo sapiens]	0	FALSE	85.757	23	11	401	11	1	278	31.2	5.27	803.5	11	0	1.385	0.985056	40.34	114.7	85.3	5.55	16.33	High	High	High	High	High	High	Acetyl [N-Term]
High	Master Protein	Q99447-1	ethanolamine-phosphate cytidylyltransferase [OS=Homo sapiens]	0	FALSE	85.72	48	21	186	21	1	389	43.8	6.92	262.02	21	0	0.974	0.963669	32.2	98.6	101.4	8.9	9.53	High	High	High	High	High	High
High	Master Protein	P54578	Ubiquitin carboxyl-terminal hydrolase 14 [OS=Homo sapiens]	0	FALSE	85.101	35	21	64	21	1	494	56	5.3	87.3	21	0	3.9	0.623524	75.06	166.6	33.4	48.85	14.08	High	High	High	High	High	High
High	Master Protein	O43396	Thioredoxin-like protein 1 [OS=Homo sapiens]	0	FALSE	84.995	62	16	112	16	1	289	32.2	4.96	128.74	16	0	1.447	0.985056	52.76	125.4	74.6	24.91	10.87	High	High	High	High	High	High
High	Master Protein	Q96QR8	Transcriptional activator protein Pur-beta [OS=Homo sapiens]	0	FALSE	84.875	56	21	146	14	1	312	33.2	5.43	246.72	21	4	3.045	0.746002	43.37	156.7	43.3	23.65	28.6	High	High	High	High	High	High
High	Master Protein	P42765	3-ketoacyl-CoA thiolase, mitochondrial [OS=Homo sapiens]	0	FALSE	84.809	65	21	116	21	1	397	41.9	8.09	180.04	21	0	0.671	0.875363	21.23	85.7	114.3	12.35	18.11	High	High	High	High	High	High
High	Master Protein	Q8NCB2-1	caM kinase-like vesicle-associated protein [OS=Homo sapiens]	0	FALSE	84.531	45	15	62	1	1	501	54.3	5.55	123.98	15	0	100	1.05438e-16		200		12.68		Not Found	High	High	Not Found	Not Found	Not Found
High	Master Protein	P16298-4	Isoform 4 of Serine/threonine-protein phosphatase 2B catalytic subunit beta isoform [OS=Homo sapiens]	0	FALSE	84.25	31	17	95	8	1	525	59.1	5.91	132.97	17	0	5.528	0.401199	72.34	169.6	30.4	58.79	5.05	High	High	High	High	High	High
High	Master Protein	Q13838-2	Isoform 2 of Spliceosome RNA helicase DDX39B [OS=Homo sapiens]	0	FALSE	84.23	37	18	130	18	1	443	50.6	5.88	184.72	18	0	2.391	0.853934	40.15	143.6	56.4	21.14	3.46	High	High	High	High	High	High
High	Master Protein	P04181-1	Ornithine aminotransferase, mitochondrial [OS=Homo sapiens]	0	FALSE	83.814	47	21	98	21	1	439	48.5	7.03	160.04	21	0	0.928	0.953702	36.48	95.1	104.9	17.37	16.42	High	High	High	High	High	High
High	Master Protein	Q08257	Quinone oxidoreductase [OS=Homo sapiens]	0	FALSE	83.798	56	18	156	18	1	329	35.2	8.44	296.75	18	0	0.396	0.633206	8.48	48.1	151.9	54.31	32.81	High	High	High	High	High	High
High	Master Protein	P35613	Basigin [OS=Homo sapiens]	0	FALSE	83.328	26	9	157	9	1	385	42.2	5.66	448.52	9	0	0.717	0.894225	14.87	86.3	113.7	7.71	7.22	High	High	High	High	High	High
High	Master Protein	Q12959-2	Isoform 2 of Disks large homolog 1 [OS=Homo sapiens]	0	FALSE	82.629	22	21	84	9	1	926	103.3	5.92	129.14	21	0	3.744	0.644076	81.36	164.2	35.8	41.26	14.78	High	High	High	Peak Found	High	High
High	Master Protein	P49189	4-trimethylaminobutyraldehyde dehydrogenase [OS=Homo sapiens]	0	FALSE	82.493	40	20	72	20	1	494	53.8	5.87	111.08	20	0	0.516	0.760853	16	71.5	128.5	19.33	19.16	High	High	High	High	High	High
High	Master Protein	P14324-2	Isoform 2 of Farnesyl pyrophosphate synthase [OS=Homo sapiens]	0	FALSE	82.432	42	15	119	15	1	353	40.5	5.17	203.1	15	0	1.533	0.967317	46.47	124.7	75.3	27.02	4.19	High	High	High	High	High	High	Acetyl [N-Term]
High	Master Protein	Q9NR46-2	Isoform 2 of Endophilin-B2 [OS=Homo sapiens]	0	FALSE	82.193	46	18	123	17	1	404	44.7	5.57	229.89	18	1	1.707	0.948893	45.55	126.9	73.1	17.94	6.73	High	High	High	High	High	High
High	Master Protein	P46459	Vesicle-fusing ATPase [OS=Homo sapiens]	0	FALSE	82.157	30	23	87	23	1	744	82.5	6.95	117.76	23	0	1.607	0.959917	67.09	130.8	69.2	43.7	26.67	High	High	High	High	High	High
High	Master Protein	Q9Y305-4	Isoform 4 of Acyl-coenzyme A thioesterase 9, mitochondrial [OS=Homo sapiens]	0	FALSE	82.149	38	17	127	17	1	448	50.8	8.53	118.81	17	0	0.902	0.948893	34.21	94.9	105.1	23.11	11.68	High	High	High	High	High	High
High	Master Protein	Q4G0F5	Vacuolar protein sorting-associated protein 26B [OS=Homo sapiens]	0	FALSE	81.964	48	17	87	16	1	336	39.1	7.36	125.22	17	1	1.26	0.996309	73.91	110.9	89.1	7.85	8.59	High	High	High	High	High	High
High	Master Protein	P15121	aldose reductase [OS=Homo sapiens]	0	FALSE	81.381	58	16	203	15	1	316	35.8	6.98	342.73	16	0	1.001	0.969202	36.58	100.5	99.5	11.07	10.04	High	High	High	High	High	High
High	Master Protein	Q14195-2	Isoform LCRMP-4 of Dihydropyrimidinase-related protein 3 [OS=Homo sapiens]	0	FALSE	81.235	32	17	61	13	1	684	73.9	6.35	119.62	17	3	9.567	0.11365	86.8	186	14	35.76	27.94	High	High	High	High	High	Peak Found
High	Master Protein	Q15181	Inorganic pyrophosphatase [OS=Homo sapiens]	0	FALSE	80.769	57	15	107	14	1	289	32.6	5.86	189.47	15	1	1.301	0.99434	34.79	106	94	12.41	20.21	High	High	High	High	High	High
High	Master Protein	Q15149-1	plectin [OS=Homo sapiens]	0	FALSE	80.708	6	26	65	26	1	4684	531.5	5.96	63.16	26	0	1.248	0.996321	73.27	106.1	93.9	25.93	26.55	High	High	High	High	High	High
High	Master Protein	Q13363-1	C-terminal-binding protein 1 [OS=Homo sapiens]	0	FALSE	80.527	35	18	143	10	1	440	47.5	6.77	269.68	18	9	0.623	0.840221	15.31	73.1	126.9	7.98	16.98	High	High	High	High	High	High
High	Master Protein	Q7L5N1	COP9 signalosome complex subunit 6 [OS=Homo sapiens]	0	FALSE	80.242	40	11	121	11	1	327	36.1	5.73	218.67	11	0	1.279	0.995079	50.98	112.9	87.1	8.31	29.33	High	High	High	High	High	High
High	Master Protein	Q13303-3	Isoform 3 of Voltage-gated potassium channel subunit beta-2 [OS=Homo sapiens]	0	FALSE	80.025	49	18	82	1	1	415	46.5	8.72	121.33	18	0								Peak Found	Peak Found	Peak Found	High	Peak Found	High
High	Master Protein	O60256-1	Phosphoribosyl pyrophosphate synthase-associated protein 2 [OS=Homo sapiens]	0	FALSE	79.893	56	19	79	17	1	369	40.9	7.44	91.12	19	2	2.136	0.894085	56.26	136.7	63.3	17.4	32.14	High	High	High	High	High	High
High	Master Protein	O75781	Paralemmin-1 [OS=Homo sapiens]	0	FALSE	79.864	45	17	86	16	1	387	42.1	5	122.9	17	1	0.383	0.613958	11.51	53.1	146.9	50.6	14.8	High	High	High	High	High	High	Acetyl [N-Term]
High	Master Protein	P51659-1	peroxisomal multifunctional enzyme type 2 [OS=Homo sapiens]	0	FALSE	79.836	29	18	90	18	1	736	79.6	8.84	142.39	18	0	1.263	0.995126	32.14	107.3	92.7	14.13	4.54	High	High	High	High	High	High
High	Master Protein	O00231-2	Isoform 2 of 26S proteasome non-ATPase regulatory subunit 11 [OS=Homo sapiens]	0	FALSE	79.765	49	21	125	21	1	423	47.5	6.48	152.32	21	0	1.743	0.941756	54.82	121.2	78.8	29.13	6.09	High	High	High	High	High	High
High	Master Protein	P61981	14-3-3 protein gamma [OS=Homo sapiens]	0	FALSE	79.676	55	16	112	10	1	247	28.3	4.89	122.7	16	6	1.413	0.985056	46.05	114.7	85.3	20.95	18.37	High	High	High	High	High	High
High	Master Protein	P08238	Heat shock protein HSP 90-beta [OS=Homo sapiens]	0	FALSE	79.18	31	21	58	12	1	724	83.2	5.03	83.2	21	9	3.383	0.695705	91.85	160.5	39.5	46.89	20.33	High	High	High	High	High	High
High	Master Protein	Q6NVY1	3-hydroxyisobutyryl-CoA hydrolase, mitochondrial [OS=Homo sapiens]	0	FALSE	79.046	40	17	113	17	1	386	43.5	8.19	166.16	17	0	1.019	0.973006	46.85	93.3	106.7	16.75	19.55	High	High	High	High	High	High
High	Master Protein	Q9Y266	nuclear migration protein nudC [OS=Homo sapiens]	0	FALSE	78.928	49	22	117	22	1	331	38.2	5.38	126.68	22	0	1.024	0.973653	44.52	101.6	98.4	22.86	6.06	High	High	High	High	High	High
High	Master Protein	Q9UNM6	26S proteasome non-ATPase regulatory subunit 13 [OS=Homo sapiens]	0	FALSE	78.472	48	20	87	20	1	376	42.9	5.81	99.26	20	0	1.74	0.942455	45.98	130.8	69.2	6.07	16.7	High	High	High	High	High	High
High	Master Protein	Q8N573-1	Oxidation resistance protein 1 [OS=Homo sapiens]	0	FALSE	78.413	27	24	55	24	1	874	97.9	5.47	88.28	24	0	0.295	0.443618	7.29	34.5	165.5	10.5	34.49	High	High	High	High	High	High
High	Master Protein	P53597	Succinate--CoA ligase [ADP/GDP-forming] subunit alpha, mitochondrial [OS=Homo sapiens]	0	FALSE	78.228	35	14	132	14	1	346	36.2	8.79	197.9	14	0	0.666	0.869182	22.76	88.2	111.8	4.79	1.61	High	High	High	High	High	High
High	Master Protein	O76054	SEC14-like protein 2 [OS=Homo sapiens]	0	FALSE	78.186	47	16	115	16	1	403	46.1	7.84	162.92	16	0	1.061	0.985056	36.94	105.1	94.9	9.56	1.76	High	High	High	High	High	High
High	Master Protein	Q96FC7	Phytanoyl-CoA hydroxylase-interacting protein-like [OS=Homo sapiens]	0	FALSE	78.047	51	19	148	15	1	376	42.5	6.42	218.03	19	5	1.252	0.996321	37.3	107.3	92.7	2.98	4.67	High	High	High	High	High	High	Acetyl [N-Term]
High	Master Protein	Q02878	60S ribosomal protein L6 [OS=Homo sapiens]	0	FALSE	77.783	48	17	127	17	1	288	32.7	10.58	203.23	17	0	2.513	0.835779	37.62	140.4	59.6	10.99	23.32	High	High	High	High	High	High
High	Master Protein	P78356	Phosphatidylinositol 5-phosphate 4-kinase type-2 beta [OS=Homo sapiens]	0	FALSE	77.241	34	17	96	11	1	416	47.3	7.33	123.83	17	7	2.035	0.90358	57.63	132.5	67.5	21.67	42.19	High	High	High	High	High	High
High	Master Protein	Q9UJ70-2	Isoform 2 of N-acetyl-D-glucosamine kinase [OS=Homo sapiens]	0	FALSE	77.029	58	18	101	18	1	390	42	6.68	195.51	18	0	1.98	0.907932	38.11	132.4	67.6	28.8	11.32	High	High	High	High	High	High
High	Master Protein	Q15233	Non-POU domain-containing octamer-binding protein [OS=Homo sapiens]	0	FALSE	76.802	30	16	86	15	1	471	54.2	8.95	116.28	16	0	6.654	0.29032	85.13	173.2	26.8	43.02	4.6	High	High	High	High	High	High
High	Master Protein	Q9UPY8-2	Isoform 2 of Microtubule-associated protein RP/EB family member 3 [OS=Homo sapiens]	0	FALSE	76.682	41	16	134	1	1	266	30.4	5.3	187.5	16	0	0.952	0.960548	63.44	107.1	92.9	47.92	39.82	High	Peak Found	High	High	High	Not Found
High	Master Protein	P09110-1	3-ketoacyl-CoA thiolase, peroxisomal [OS=Homo sapiens]	0	FALSE	76.654	44	15	60	15	1	424	44.3	8.44	99.98	15	0	1.093	0.985056	49.27	107.2	92.8	5.97	10.1	High	High	High	High	High	High
High	Master Protein	Q15365	Poly(RC)-binding protein 1 [OS=Homo sapiens]	0	FALSE	76.355	51	14	115	8	1	356	37.5	7.09	200.72	14	8	0.74	0.900949	37.13	69.4	130.6	66.75	6.74	High	High	High	High	High	High
High	Master Protein	Q15276	Rab GTPase-binding effector protein 1 [OS=Homo sapiens]	0	FALSE	76.286	24	21	52	21	1	862	99.2	5.01	73.75	21	0	2.966	0.759533	62.6	162.2	37.8	32.39	23.47	High	High	High	High	High	High
High	Master Protein	Q14344	Guanine nucleotide-binding protein subunit alpha-13 [OS=Homo sapiens]	0	FALSE	76.246	47	17	197	14	1	377	44	8	301.95	17	0	0.754	0.90358	28.56	84.8	115.2	11.71	12.12	High	High	High	High	High	High
High	Master Protein	Q8NCB2-3	Isoform 3 of CaM kinase-like vesicle-associated protein [OS=Homo sapiens]	0	FALSE	76.065	43	15	62	1	1	470	51.7	5.63	120.83	15	15	4.795	0.50142	69.65	172	28	41.57	17.42	High	Peak Found	High	Peak Found	High	Not Found
High	Master Protein	Q5H9L2	Transcription elongation factor A protein-like 5 [OS=Homo sapiens]	0	FALSE	75.841	72	14	120	7	1	206	23.3	4.81	133.59	14	6	0.939	0.953702	56.85	81.8	118.2	39.77	14.49	High	High	High	High	High	High
High	Master Protein	Q9H479	fructosamine-3-kinase [OS=Homo sapiens]	0	FALSE	75.578	45	14	101	14	1	309	35.1	7.55	186.53	14	0	0.961	0.96345	32.7	96.9	103.1	10	6.65	High	High	High	High	High	High	Acetyl [N-Term]
High	Master Protein	P60891	ribose-phosphate pyrophosphokinase 1 [OS=Homo sapiens]	0	FALSE	75.472	47	14	91	8	1	318	34.8	6.98	163.7	14	7	1.342	0.992145	56.11	112.7	87.3	11.09	10.98	High	High	High	High	High	High
High	Master Protein	Q9Y6G9	Cytoplasmic dynein 1 light intermediate chain 1 [OS=Homo sapiens]	0	FALSE	74.886	39	22	52	21	1	523	56.5	6.42	74.27	22	1	6.318	0.320592	103.82	168.6	31.4	42.88	10.97	High	High	High	Peak Found	Peak Found	High
High	Master Protein	Q9P1Y5-2	Isoform 2 of Calmodulin-regulated spectrin-associated protein 3 [OS=Homo sapiens]	0	FALSE	74.41	18	17	66	17	1	1276	137.8	8.5	106.89	17	0	4.444	0.565432	85.07	166.4	33.6	44.82	12.9	High	High	High	High	High	High
High	Master Protein	Q9H0Q0	Protein FAM49A [OS=Homo sapiens]	0	FALSE	74.403	50	14	99	12	1	323	37.3	6.01	163.88	14	0	1.768	0.940651	57.94	116.4	83.6	24.8	21.53	High	High	High	High	High	High
High	Master Protein	Q15366-3	Isoform 3 of Poly(rC)-binding protein 2 [OS=Homo sapiens]	0	FALSE	74.211	45	13	104	5	1	362	38.2	6.79	200.9	13	2	0.876	0.941756	51.03	73	127	50.52	9.75	High	High	High	High	High	High
High	Master Protein	Q9UHD8-1	Septin-9 [OS=Homo sapiens]	0	FALSE	73.853	29	18	133	18	1	586	65.4	8.97	188.65	18	0	0.753	0.90358	19.51	87.1	112.9	5.19	3.1	High	High	High	High	High	High
High	Master Protein	P05198	Eukaryotic translation initiation factor 2 subunit 1 [OS=Homo sapiens]	0	FALSE	73.635	55	18	74	18	1	315	36.1	5.08	92.21	18	0	1.993	0.904175	44.53	134.8	65.2	8.71	13.9	High	High	High	High	High	High
High	Master Protein	Q7Z2K8-1	G protein-regulated inducer of neurite outgrowth 1 [OS=Homo sapiens]	0	FALSE	73.377	27	21	54	21	1	1008	102.3	8.06	62.69	21	0	2.546	0.828241	62.69	146.8	53.2	36.7	13.95	High	High	High	High	High	High
High	Master Protein	P67809	Nuclease-sensitive element-binding protein 1 [OS=Homo sapiens]	0	FALSE	73.21	51	14	62	14	1	324	35.9	9.88	92.92	14	0	14.9	0.0251509	72.9	190.3	9.7	28.1	8.73	High	High	High	High	Peak Found	High
High	Master Protein	P22234-2	Isoform 2 of Multifunctional protein ADE2 [OS=Homo sapiens]	0	FALSE	73.154	35	16	95	16	1	432	47.9	7.69	173.79	16	0	0.983	0.964467	26.97	104.5	95.5	4.8	8.64	High	High	High	High	High	High
High	Master Protein	Q13347	Eukaryotic translation initiation factor 3 subunit I [OS=Homo sapiens]	0	FALSE	73.025	48	14	92	14	1	325	36.5	5.64	168.34	14	0	1.424	0.985056	39.59	115	85	21.15	12.37	High	High	High	High	High	High
High	Master Protein	P36543	V-type proton ATPase subunit E 1 [OS=Homo sapiens]	0	FALSE	72.898	38	13	106	13	1	226	26.1	8	149.58	13	0	0.568	0.804143	23.23	51.2	148.8	55.58	42.28	High	High	High	High	High	High
High	Master Protein	P38919	Eukaryotic initiation factor 4A-III [OS=Homo sapiens]	0	FALSE	72.465	32	19	90	16	1	411	46.8	6.73	169.13	19	0	2.348	0.858659	39.2	134.2	65.8	19.46	9	High	High	High	High	High	High
High	Master Protein	P35813-3	Isoform 3 of Protein phosphatase 1A [OS=Homo sapiens]	0	FALSE	72.025	47	16	122	13	1	455	51.3	7.11	203.14	16	5	0.889	0.948397	30.95	99.4	100.6	3.89	1.83	High	High	High	High	High	High
High	Master Protein	Q08495-1	Dematin [OS=Homo sapiens]	0	FALSE	71.979	54	18	66	18	1	405	45.5	8.88	100.68	18	0	0.865	0.940651	67.46	54.6	145.4	77.05	3.21	High	High	High	High	High	High
High	Master Protein	Q14194-2	Isoform LCRMP-1 of Dihydropyrimidinase-related protein 1 [OS=Homo sapiens]	0	FALSE	71.79	34	17	77	1	1	686	74.2	6.86	145.84	17	11	7.436	0.224234	80.97	185.9	14.1	23.76	25.22	High	Not Found	Not Found	Not Found	Not Found	Not Found
High	Master Protein	O43488	aflatoxin B1 aldehyde reductase member 2 [OS=Homo sapiens]	0	FALSE	71.764	35	13	105	12	1	359	39.6	7.17	206.01	13	1	0.665	0.869182	11.52	78.9	121.1	3.6	1.58	High	High	High	High	High	High
High	Master Protein	Q9UNS2	COP9 signalosome complex subunit 3 [OS=Homo sapiens]	0	FALSE	71.685	43	15	74	15	1	423	47.8	6.65	130.8	15	0	1.343	0.992145	53.02	128.6	71.4	16.13	25.26	High	High	High	High	High	High
High	Master Protein	Q14194-1	Dihydropyrimidinase-related protein 1 [OS=Homo sapiens]	0	FALSE	71.518	34	17	77	1	1	572	62.1	7.03	145.84	17	0	2.342	0.859114	5.22	140.9	59.1	17.58	20.32	High	Peak Found	Peak Found	Not Found	Peak Found	Not Found
High	Master Protein	Q9Y2Z0-1	Protein SGT1 homolog [OS=Homo sapiens]	0	FALSE	71.517	52	16	58	16	1	365	41	5.16	121.92	16	0	0.916	0.948893	59.6	80.8	119.2	54.72	21.29	High	High	High	High	High	High
High	Master Protein	P16402	Histone H1.3 [OS=Homo sapiens]	0	FALSE	70.676	30	13	138	10	1	221	22.3	11.02	303	13	3	1.861	0.921557	37.95	130.6	69.4	9.75	28.5	High	High	High	High	High	High
High	Master Protein	Q07955-1	Serine/arginine-rich splicing factor 1 [OS=Homo sapiens]	0	FALSE	70.642	51	19	99	19	1	248	27.7	10.36	134.81	19	0	4.125	0.606323	52.69	160.7	39.3	21.51	17.3	High	High	High	High	High	High
High	Master Protein	Q14141-1	Septin-6 [OS=Homo sapiens]	0	FALSE	70.379	39	17	120	7	1	434	49.7	6.67	176.55	17	1	1.112	0.98585	50.67	105.9	94.1	11.71	21.25	High	High	High	High	High	High
High	Master Protein	Q14558-2	Isoform 2 of Phosphoribosyl pyrophosphate synthase-associated protein 1 [OS=Homo sapiens]	0	FALSE	70.167	49	15	74	13	1	385	42.4	8.47	145.34	15	0	1.466	0.98235	40.68	117.4	82.6	22.29	21.41	High	High	High	High	High	High
High	Master Protein	O14979-2	Isoform 2 of Heterogeneous nuclear ribonucleoprotein D-like [OS=Homo sapiens]	0	FALSE	69.983	45	15	80	13	1	301	33.6	7.31	138.65	15	0	2.897	0.77321	56.59	140.1	59.9	32.43	11.69	High	High	High	High	High	High	Acetyl [N-Term]
High	Master Protein	Q12905	Interleukin enhancer-binding factor 2 [OS=Homo sapiens]	0	FALSE	69.975	42	13	138	13	1	390	43	5.26	264.69	13	0	4.19	0.595593	51.89	156.8	43.2	27.95	11.73	High	High	High	High	High	High
High	Master Protein	Q9H1E3	Nuclear ubiquitous casein and cyclin-dependent kinase substrate 1 [OS=Homo sapiens]	0	FALSE	69.819	60	14	74	14	1	243	27.3	5.08	139.51	14	0	1.263	0.995126	50.68	107.7	92.3	12.79	15.48	High	High	High	High	High	High
High	Master Protein	P36542-1	ATP synthase subunit gamma, mitochondrial [OS=Homo sapiens]	0	FALSE	69.699	33	11	110	11	1	298	33	9.22	192.21	11	0	0.491	0.733956	24.32	34.6	165.4	93.52	41.02	High	High	High	High	High	High
High	Master Protein	P23246-1	splicing factor, proline- and glutamine-rich [OS=Homo sapiens]	0	FALSE	69.686	25	18	78	17	1	707	76.1	9.44	110.13	18	1	5.581	0.396796	93.8	177.9	22.1	33.22	13.28	High	High	High	High	Peak Found	High
High	Master Protein	Q8N335	Glycerol-3-phosphate dehydrogenase 1-like protein [OS=Homo sapiens]	0	FALSE	69.403	44	18	129	18	1	351	38.4	7.02	212.46	18	0	0.773	0.907932	23.99	93.3	106.7	17.99	7.51	High	High	High	High	High	High
High	Master Protein	Q2M2I8-1	AP2-associated protein kinase 1 [OS=Homo sapiens]	0	FALSE	69.072	18	13	52	13	1	961	103.8	6.6	112.54	13	0	1.775	0.939619	79.24	126.9	73.1	37.03	30.25	High	High	High	High	High	High
High	Master Protein	Q01813	ATP-dependent 6-phosphofructokinase, platelet type [OS=Homo sapiens]	0	FALSE	68.995	22	16	50	13	1	784	85.5	7.55	63.58	16	4	2.211	0.878566	56.08	141	59	33	14	High	High	High	High	High	High
High	Master Protein	P61764-2	Isoform 2 of Syntaxin-binding protein 1 [OS=Homo sapiens]	0	FALSE	68.966	28	17	98	17	1	603	68.7	6.77	155.2	17	0	0.619	0.840221	30.11	81	119	50.56	19.84	High	High	High	High	High	High
High	Master Protein	P11310-2	Isoform 2 of Medium-chain specific acyl-CoA dehydrogenase, mitochondrial [OS=Homo sapiens]	0	FALSE	68.932	40	18	83	18	1	425	47	8.31	132.05	18	0	0.949	0.959051	33.8	95.7	104.3	14.82	15.67	High	High	High	High	High	High
High	Master Protein	P61247	40S ribosomal protein S3a [OS=Homo sapiens]	0	FALSE	68.911	51	16	100	16	1	264	29.9	9.73	89.58	16	0	1.493	0.973653	52.2	110.3	89.7	63.58	23.64	High	High	High	High	High	High
High	Master Protein	P29966	Myristoylated alanine-rich C-kinase substrate [OS=Homo sapiens]	0	FALSE	68.781	35	13	91	13	1	332	31.5	4.45	171.8	13	0	4.593	0.542853	105.9	174.8	25.2	47.27	14.24	High	High	High	High	High	High
High	Master Protein	Q9Y697	Cysteine desulfurase, mitochondrial [OS=Homo sapiens]	0	FALSE	68.68	38	16	92	16	1	457	50.2	8.31	133.9	16	0	0.462	0.706118	8.37	63.7	136.3	12.18	8.39	High	High	High	High	High	High
High	Master Protein	P78344-1	Eukaryotic translation initiation factor 4 gamma 2 [OS=Homo sapiens]	0	FALSE	68.676	24	22	58	22	1	907	102.3	7.14	42.79	22	0	3.591	0.663207	81.64	135.5	64.5	14.96	4.63	High	High	High	Peak Found	High	High	Acetyl [N-Term]
High	Master Protein	O95782	AP-2 complex subunit alpha-1 [OS=Homo sapiens]	0	FALSE	68.648	13	12	88	12	1	977	107.5	7.03	146.55	12	0	1.996	0.903792	73.74	136	64	55.18	16.63	High	High	High	High	High	High
High	Master Protein	Q14914	Prostaglandin reductase 1 [OS=Homo sapiens]	0	FALSE	68.471	36	12	87	12	1	329	35.8	8.29	132.92	12	0	0.792	0.913764	24.29	90.2	109.8	16.05	26.64	High	High	High	High	High	High
High	Master Protein	P04083	annexin A1 [OS=Homo sapiens]	0	FALSE	68.369	49	16	73	16	1	346	38.7	7.02	123.98	16	0	0.558	0.795463	15.99	59	141	37.64	18.13	High	High	High	High	High	High
High	Master Protein	O43491-1	band 4.1-like protein 2 [OS=Homo sapiens]	0	FALSE	68.202	22	18	68	16	1	1005	112.5	5.44	89.34	18	0	0.984	0.964555	71.2	96.9	103.1	27.93	13.88	High	High	High	High	High	High
High	Master Protein	Q9UNE7-1	E3 ubiquitin-protein ligase CHIP [OS=Homo sapiens]	0	FALSE	68.099	50	17	80	17	1	303	34.8	5.87	109.04	17	0	1.326	0.992145	66.5	115.3	84.7	18.88	29.72	High	High	High	High	High	High
High	Master Protein	P35237	serpin B6 [OS=Homo sapiens]	0	FALSE	67.927	47	14	76	13	1	376	42.6	5.27	121.22	14	1	1.148	0.992145	60.01	103.6	96.4	2.08	30.55	High	High	High	High	High	High
High	Master Protein	P10768	S-formylglutathione hydrolase [OS=Homo sapiens]	0	FALSE	67.28	56	14	88	14	1	282	31.4	7.02	125.86	14	0	0.591	0.816814	22.22	69.8	130.2	46.6	22.65	High	High	High	High	High	High
High	Master Protein	Q9HC38-2	Isoform 2 of Glyoxalase domain-containing protein 4 [OS=Homo sapiens]	0	FALSE	67.182	57	16	80	16	1	298	33.2	5.6	119.66	16	0	0.845	0.933263	56.6	77.7	122.3	64.55	53.57	High	High	High	High	High	High
High	Master Protein	P20042	Eukaryotic translation initiation factor 2 subunit 2 [OS=Homo sapiens]	0	FALSE	67.079	49	19	72	19	1	333	38.4	5.8	96.93	19	0	1.044	0.983537	65	102.5	97.5	32.28	13.95	High	High	High	High	High	High
High	Master Protein	P08758	annexin A5 [OS=Homo sapiens]	0	FALSE	66.939	42	16	84	15	1	320	35.9	5.05	131.01	16	1	0.69	0.878072	42.4	80.8	119.2	72.64	53.99	High	High	High	High	High	High
High	Master Protein	P60228	Eukaryotic translation initiation factor 3 subunit E [OS=Homo sapiens]	0	FALSE	66.87	38	17	66	17	1	445	52.2	6.04	78.49	17	0	1.37	0.986449	41.86	112	88	17.69	7.87	High	High	High	High	High	High
High	Master Protein	Q53H12	Acylglycerol kinase, mitochondrial [OS=Homo sapiens]	0	FALSE	66.804	30	15	93	15	1	422	47.1	8.09	153.41	15	0	0.769	0.907006	24.55	78	122	19.58	16.84	High	High	High	High	High	High
High	Master Protein	P17302	Gap junction alpha-1 protein [OS=Homo sapiens]	0	FALSE	66.79	36	13	53	13	1	382	43	8.76	74.01	13	0	0.315	0.49468	8.34	46.1	153.9	25.84	48.38	High	High	High	High	High	High
High	Master Protein	P26378-3	Isoform 3 of ELAV-like protein 4 [OS=Homo sapiens]	0	FALSE	66.724	44	16	89	3	1	383	42.4	9.39	140.33	16	1	3.066	0.744268	54.09	143.5	56.5	43.05	10.69	High	High	High	High	Peak Found	Peak Found
High	Master Protein	Q9Y371-2	Isoform 2 of Endophilin-B1 [OS=Homo sapiens]	0	FALSE	66.625	32	13	88	12	1	386	43.2	5.68	201.61	13	0	3.598	0.663207	39.72	158.5	41.5	8.71	15.71	High	High	High	High	High	High	Acetyl [N-Term]
High	Master Protein	Q14576	ELAV-like protein 3 [OS=Homo sapiens]	0	FALSE	66.543	45	15	94	8	1	367	39.5	9.28	149.68	15	0	3.257	0.714695	49.03	152.2	47.8	28.91	12.85	High	High	High	High	High	High
High	Master Protein	Q9ULP0-6	Isoform 6 of Protein NDRG4 [OS=Homo sapiens]	0	FALSE	66.32	37	10	104	10	1	391	42.9	5.74	184.01	10	0	1.083	0.985056	66.41	108.8	91.2	4.67	22.67	High	High	High	High	High	High
High	Master Protein	P52907	F-actin-capping protein subunit alpha-1 [OS=Homo sapiens]	0	FALSE	66.162	62	16	123	11	1	286	32.9	5.69	200.1	16	0	1.147	0.992145	40.67	93.5	106.5	14.79	18.65	High	High	High	High	High	High
High	Master Protein	Q9UIW2	Plexin-A1 [OS=Homo sapiens]	0	FALSE	66.158	9	16	51	10	1	1896	210.9	6.92	72.93	16	7	5.614	0.391315	95.02	196.9	3.1	44.83	2.02	High	High	High	Peak Found	Not Found	Not Found
High	Master Protein	Q7L1Q6-3	Isoform 3 of Basic leucine zipper and W2 domain-containing protein 1 [OS=Homo sapiens]	0	FALSE	65.973	34	22	74	19	1	451	51.2	6.62	67.84	22	3	1.93	0.913764	40.22	133	67	17.85	14.55	High	High	High	High	High	High
High	Master Protein	Q8IU85-1	calcium/calmodulin-dependent protein kinase type 1D [OS=Homo sapiens]	0	FALSE	65.908	46	16	67	12	1	385	42.9	7.21	100.35	16	4	0.996	0.967019	78.56	99.9	100.1	38.19	12.7	High	High	High	High	High	High
High	Master Protein	O14594	Neurocan core protein [OS=Homo sapiens]	0	FALSE	65.774	16	20	71	19	1	1321	143	5.38	99.96	20	1	0.767	0.904449	23.2	89	111	8.59	11.8	High	High	High	High	High	High
High	Master Protein	Q9BXS5-2	Isoform 2 of AP-1 complex subunit mu-1 [OS=Homo sapiens]	0	FALSE	65.744	44	17	93	17	1	435	49.8	7.61	108.08	17	0	1.4	0.985056	38.24	97.8	102.2	6.8	3.55	High	High	High	High	High	High
High	Master Protein	P05091	Aldehyde dehydrogenase, mitochondrial [OS=Homo sapiens]	0	FALSE	65.478	34	18	57	18	1	517	56.3	7.05	95.24	18	0	0.359	0.586095	5.51	43.3	156.7	26.19	10.93	High	High	High	High	High	High
High	Master Protein	O95837	Guanine nucleotide-binding protein subunit alpha-14 [OS=Homo sapiens]	0	FALSE	65.461	25	10	114	1	1	355	41.5	6.07	163.07	10	0								High	High	High	High	High	High
High	Master Protein	P11142-1	Heat shock cognate 71 kDa protein [OS=Homo sapiens]	0	FALSE	65.447	35	18	68	15	1	646	70.9	5.52	101.28	18	3	1.513	0.971183	50.28	121.8	78.2	23.19	9.67	High	High	High	High	High	High
High	Master Protein	P07910-1	Heterogeneous nuclear ribonucleoproteins C1/C2 [OS=Homo sapiens]	0	FALSE	65.125	38	17	96	16	1	306	33.7	5.08	132.05	17	1	1.492	0.973653	56.16	115.4	84.6	62.71	0.6	High	High	High	High	High	High
High	Master Protein	Q96E39	RNA binding motif protein, X-linked-like-1 [OS=Homo sapiens]	0	FALSE	64.79	44	19	41	3	1	390	42.1	9.89	42.25	19	0	5.079	0.457557	93.53	179.1	20.9	31.7	29.76	High	High	Peak Found	Peak Found	Peak Found	Peak Found
High	Master Protein	Q5SQI0-1	Alpha-tubulin N-acetyltransferase 1 [OS=Homo sapiens]	0	FALSE	64.752	38	18	61	18	1	421	46.8	9.95	98.95	18	0	3.759	0.64328	56.09	165.2	34.8	69.95	14.07	High	High	High	High	High	High	Acetyl [N-Term]
High	Master Protein	Q9H3Z4	DnaJ homolog subfamily C member 5 [OS=Homo sapiens]	0	FALSE	64.747	61	9	123	9	1	198	22.1	5.07	267.05	9	0	0.213	0.244137	2.76	26.8	173.2	43.3	14.33	High	High	High	High	High	High
High	Master Protein	P08247	Synaptophysin [OS=Homo sapiens]	0	FALSE	64.389	31	9	202	9	1	313	33.8	4.81	358.7	9	0	0.528	0.77321	15.06	76.5	123.5	24.09	2.73	High	High	High	High	High	High	Acetyl [N-Term]
High	Master Protein	O14745	Na(+)/H(+) exchange regulatory cofactor NHE-RF1 [OS=Homo sapiens]	0	FALSE	64.372	42	12	63	12	1	358	38.8	5.77	122.69	12	0	0.348	0.569639	5.96	52.9	147.1	14.55	33.27	High	High	High	High	High	High
High	Master Protein	Q86Y82	Syntaxin-12 [OS=Homo sapiens]	0	FALSE	64.095	39	11	87	11	1	276	31.6	5.59	166.93	11	0	0.801	0.916709	41.01	87.1	112.9	60.15	25.24	High	High	High	High	High	High
High	Master Protein	P22570-3	Isoform 3 of NADPH:adrenodoxin oxidoreductase, mitochondrial [OS=Homo sapiens]	0	FALSE	64.093	33	15	88	15	1	534	58.3	7.87	129.49	15	0	0.865	0.940651	28.15	101	99	15.93	16.12	High	High	High	High	High	High
High	Master Protein	O60884	DnaJ homolog subfamily A member 2 [OS=Homo sapiens]	0	FALSE	64.039	38	14	104	14	1	412	45.7	6.48	153.41	14	0	1.291	0.995079	40.71	111.9	88.1	9.67	2.98	High	High	High	High	High	High
High	Master Protein	P10915	Hyaluronan and proteoglycan link protein 1 [OS=Homo sapiens]	0	FALSE	63.854	44	18	109	17	1	354	40.1	7.42	138.21	18	1	0.854	0.937286	38.38	111.9	88.1	27.48	11.4	High	High	High	High	High	High
High	Master Protein	O43615	Mitochondrial import inner membrane translocase subunit TIM44 [OS=Homo sapiens]	0	FALSE	63.744	32	17	76	17	1	452	51.3	8.32	95.86	17	0	1.219	0.996321	53.55	106.4	93.6	7.26	10.8	High	High	High	High	High	High
High	Master Protein	O75363-2	Isoform 2 of Breast carcinoma-amplified sequence 1 [OS=Homo sapiens]	0	FALSE	63.484	25	19	50	19	1	614	65.6	6.16	51.46	19	0	0.107	0.0299815	0.99	30.1	169.9	27.85	27	Peak Found	Peak Found	Peak Found	High	High	High
High	Master Protein	O15144	Actin-related protein 2/3 complex subunit 2 [OS=Homo sapiens]	0	FALSE	63.353	36	14	73	14	1	300	34.3	7.36	79.23	14	0	1.281	0.995079	83.55	99.2	100.8	62.83	25.24	High	High	High	High	High	High
High	Master Protein	P06727	Apolipoprotein A-IV [OS=Homo sapiens]	0	FALSE	63.199	38	18	49	18	1	396	45.4	5.38	71.11	18	0	4.688	0.520778	78.14	139.4	60.6	18.57	16.15	High	High	High	High	High	High
High	Master Protein	O00139-4	Isoform 4 of Kinesin-like protein KIF2A [OS=Homo sapiens]	0	FALSE	63.13	25	18	42	18	1	744	84	6.37	54.09	18	0	5.44	0.407932	66.26	182.2	17.8	35.66	8.05	High	High	High	Peak Found	High	Peak Found
High	Master Protein	P07205	Phosphoglycerate kinase 2 [OS=Homo sapiens]	0	FALSE	63.029	28	10	203	3	1	417	44.8	8.54	384.18	10	0	0.736	0.899101	32.95	83.9	116.1	43.97	59.48	High	High	High	High	High	High
High	Master Protein	P31946-2	Isoform Short of 14-3-3 protein beta/alpha [OS=Homo sapiens]	0	FALSE	63.019	50	14	98	6	1	244	27.8	4.83	133.04	14	0	1.167	0.994257	31.22	116.6	83.4	25.33	23.33	High	High	High	High	High	High	Acetyl [N-Term]
High	Master Protein	Q9UNH7-1	Sorting nexin-6 [OS=Homo sapiens]	0	FALSE	62.891	35	16	69	14	1	406	46.6	6.16	108.77	16	2	1.095	0.985056	45.23	114.2	85.8	20.12	24.15	High	High	High	High	High	High
High	Master Protein	Q8N987-1	N-terminal EF-hand calcium-binding protein 1 [OS=Homo sapiens]	0	FALSE	62.888	46	13	60	13	1	351	40.5	4.88	107.59	13	0	0.226	0.280815	3.13	29.7	170.3	37.41	24.11	High	High	High	High	High	High	Acetyl [N-Term]
High	Master Protein	P30520	adenylosuccinate synthetase isozyme 2 [OS=Homo sapiens]	0	FALSE	62.83	35	17	69	17	1	456	50.1	6.55	113.13	17	0	0.813	0.918141	38.07	93.2	106.8	14.13	14.58	High	High	High	High	High	High
High	Master Protein	P10809	60 kDa heat shock protein, mitochondrial [OS=Homo sapiens]	0	FALSE	62.826	28	17	54	17	1	573	61	5.87	81.93	17	0	0.394	0.627894	9.56	57.1	142.9	8.51	55.62	High	High	High	High	High	High
High	Master Protein	P26196	Probable ATP-dependent RNA helicase DDX6 [OS=Homo sapiens]	0	FALSE	62.752	36	17	56	17	1	483	54.4	8.66	66.09	17	0	3.435	0.691512	58.89	158.2	41.8	34.57	11.43	High	High	High	High	High	High
High	Master Protein	Q9NQ66-1	1-phosphatidylinositol 4,5-bisphosphate phosphodiesterase beta-1 [OS=Homo sapiens]	0	FALSE	62.308	9	14	51	14	1	1216	138.5	6.23	51.26	14	0	4.055	0.608781	65.44	166.2	33.8	39.2	10.13	High	High	High	High	High	High
High	Master Protein	P19623	spermidine synthase [OS=Homo sapiens]	0	FALSE	62.163	35	12	87	12	1	302	33.8	5.49	168.44	12	0	2.586	0.816814	36.14	147	53	9.74	17.29	High	High	High	High	High	High	Acetyl [N-Term]
High	Master Protein	P50453	Serpin B9 [OS=Homo sapiens]	0	FALSE	61.927	40	13	64	13	1	376	42.4	5.86	96.54	13	0	2.063	0.901053	65.73	110.7	89.3	24.18	15.7	High	High	High	High	High	High
High	Master Protein	P07951-2	Isoform 2 of Tropomyosin beta chain [OS=Homo sapiens]	0	FALSE	61.874	40	15	82	7	1	284	33	4.67	151.25	15	0	1.225	0.99715	83.16	92.8	107.2	39.01	23.02	High	High	High	High	High	High
High	Master Protein	Q6VY07	Phosphofurin acidic cluster sorting protein 1 [OS=Homo sapiens]	0	FALSE	61.782	21	20	65	20	1	963	104.8	7.74	49.01	20	0	3.469	0.680201	60.04	146.3	53.7	25.19	29.6	High	High	High	High	High	High
High	Master Protein	Q96GY0	Zinc finger C2HC domain-containing protein 1A [OS=Homo sapiens]	0	FALSE	61.764	59	19	77	19	1	325	35.1	9.82	85.56	19	0	1.941	0.913764	92.63	141	59	57.16	19.96	High	High	High	High	High	High
High	Master Protein	Q92905	COP9 signalosome complex subunit 5 [OS=Homo sapiens]	0	FALSE	61.731	46	13	80	13	1	334	37.6	6.54	82.21	13	0	1.111	0.985549	57.83	107.7	92.3	16.03	12.33	High	High	High	High	High	High
High	Master Protein	Q15120-2	Isoform 2 of [Pyruvate dehydrogenase (acetyl-transferring)] kinase isozyme 3, mitochondrial [OS=Homo sapiens]	0	FALSE	61.703	39	16	61	15	1	415	48	8.69	89.5	16	1	0.165	0.124963	1.07	60	140	14	6.22	High	High	High	High	High	High
High	Master Protein	Q9H9S4	Calcium-binding protein 39-like [OS=Homo sapiens]	0	FALSE	61.693	42	16	95	13	1	337	39.1	8.4	121.91	16	0	1.063	0.985056	50.6	101.4	98.6	15.26	22.82	High	High	High	High	High	High
High	Master Protein	Q9NZN3	EH domain-containing protein 3 [OS=Homo sapiens]	0	FALSE	61.575	30	16	60	11	1	535	60.8	6.57	83.81	16	6	0.985	0.964555	81.81	106.6	93.4	37.67	39.13	High	High	High	High	High	High
High	Master Protein	Q9Y570-4	Isoform 4 of Protein phosphatase methylesterase 1 [OS=Homo sapiens]	0	FALSE	61.412	34	12	101	12	1	400	43.8	5.85	170.7	12	0	1.418	0.985056	46.1	110.5	89.5	23.38	30.73	High	High	High	High	High	High
High	Master Protein	Q9C0H9-5	Isoform 4 of SRC kinase signaling inhibitor 1 [OS=Homo sapiens]	0	FALSE	61.331	14	15	49	15	1	1183	127	9.38	76.62	15	0	5.183	0.44267	110.72	180.5	19.5	49.7	7.8	High	High	High	High	High	High
High	Master Protein	P12694	2-oxoisovalerate dehydrogenase subunit alpha, mitochondrial [OS=Homo sapiens]	0	FALSE	61.311	42	16	70	16	1	445	50.4	8.27	88.19	16	0	0.949	0.959203	39.43	97.1	102.9	10.56	7.69	High	High	High	High	High	High
High	Master Protein	P06753	Tropomyosin alpha-3 chain [OS=Homo sapiens]	0	FALSE	60.997	34	12	90	2	1	285	32.9	4.72	164.28	12	0	0.877	0.942159	31.5	82.9	117.1	20.23	32.35	High	Peak Found	Peak Found	High	High	High
High	Master Protein	P51858	hepatoma-derived growth factor [OS=Homo sapiens]	0	FALSE	60.889	62	14	59	14	1	240	26.8	4.73	68.84	14	0	1.315	0.99245	52.38	129.8	70.2	24.69	13.97	High	High	High	High	High	High
High	Master Protein	Q3ZCQ8-2	Isoform 2 of Mitochondrial import inner membrane translocase subunit TIM50 [OS=Homo sapiens]	0	FALSE	60.761	28	12	76	12	1	456	50.4	9.42	102.76	12	0	0.791	0.913764	27.73	93.9	106.1	7.15	15.57	High	High	High	High	High	High
High	Master Protein	Q9UJZ1	Stomatin-like protein 2, mitochondrial [OS=Homo sapiens]	0	FALSE	60.553	42	12	60	12	1	356	38.5	7.39	112.14	12	0	0.649	0.857784	18.35	82	118	15.05	14.54	High	High	High	High	High	High
High	Master Protein	Q7L099-3	Isoform 3 of Protein RUFY3 [OS=Homo sapiens]	0	FALSE	60.498	32	18	78	17	1	620	70.6	5.72	127	18	1	5.143	0.444571	78.61	166.7	33.3	19.35	30.35	High	High	High	High	High	High
High	Master Protein	P31153	S-adenosylmethionine synthase isoform type-2 [OS=Homo sapiens]	0	FALSE	60.27	33	17	93	17	1	395	43.6	6.48	160.36	17	0	1.027	0.974264	33.82	103.5	96.5	23.04	5.99	High	High	High	High	High	High
High	Master Protein	P45985-2	Isoform 2 of Dual specificity mitogen-activated protein kinase kinase 4 [OS=Homo sapiens]	0	FALSE	60.238	44	16	93	16	1	410	45.6	8.03	127.92	16	0	0.626	0.841303	21.56	73	127	33.48	10.19	High	High	High	High	High	High
High	Master Protein	O94967-4	Isoform 4 of WD repeat-containing protein 47 [OS=Homo sapiens]	0	FALSE	60.227	20	17	51	17	1	927	102.9	6.04	58.32	17	0	8.012	0.183795	101.16	184.9	15.1	38.17	10.68	High	High	High	Peak Found	Peak Found	High
High	Master Protein	Q9UBQ7	Glyoxylate reductase/hydroxypyruvate reductase [OS=Homo sapiens]	0	FALSE	60.208	50	13	90	13	1	328	35.6	7.39	169.01	13	0	0.861	0.939925	37.92	87.5	112.5	19.53	4.13	High	High	High	High	High	High
High	Master Protein	P09493-5	Isoform 5 of Tropomyosin alpha-1 chain [OS=Homo sapiens]	0	FALSE	60.176	52	13	81	2	1	245	28.4	4.77	148.53	13	4	0.855	0.937651	40.43	72.7	127.3	29.2	8.52	High	High	High	High	High	High
High	Master Protein	P14618-2	Isoform M1 of Pyruvate kinase PKM [OS=Homo sapiens]	0	FALSE	60.128	39	18	52	18	1	531	58	7.71	64.84	18	0	0.573	0.806773	24.36	88.3	111.7	5.24	10.33	High	High	High	High	High	High
High	Master Protein	Q9NP79	Vacuolar protein sorting-associated protein VTA1 homolog [OS=Homo sapiens]	0	FALSE	59.903	31	12	81	12	1	307	33.9	6.29	114.22	12	0	2.137	0.893762	54.65	131	69	34.77	19.74	High	High	High	High	High	High
High	Master Protein	P16401	Histone H1.5 [OS=Homo sapiens]	0	FALSE	59.872	28	11	55	8	1	226	22.6	10.92	104.82	11	0	11.271	0.0684546	83.86	189.9	10.1	13.69	10.11	High	High	High	Peak Found	Peak Found	Peak Found
High	Master Protein	O00232-1	26s proteasome non-atpase regulatory subunit 12 [OS=Homo sapiens]	0	FALSE	59.859	24	12	69	12	1	456	52.9	7.65	99.07	12	0	1.635	0.953702	52.77	128.5	71.5	32.6	43.39	High	High	High	High	High	High
High	Master Protein	Q9ULU8-4	Isoform 4 of Calcium-dependent secretion activator 1 [OS=Homo sapiens]	0	FALSE	59.799	17	18	41	18	1	1358	153.4	5.74	46.21	18	0	5.141	0.444571	100.32	124.6	75.4	17.6	12.77	High	High	High	Peak Found	High	High
High	Master Protein	Q04637-9	Isoform 9 of Eukaryotic translation initiation factor 4 gamma 1 [OS=Homo sapiens]	0	FALSE	59.672	11	17	45	13	1	1606	176.1	5.34	51.83	17	6	4.271	0.584483	65.82	157.8	42.2	35.17	25.56	High	High	High	High	High	High
High	Master Protein	P49006	MARCKS-related protein [OS=Homo sapiens]	0	FALSE	59.565	79	9	75	9	1	195	19.5	4.67	193.46	9	0	11.491	0.0641943	60.59	182.2	17.8	19.29	18.44	High	High	High	High	High	High
High	Master Protein	P67936	Tropomyosin alpha-4 chain [OS=Homo sapiens]	0	FALSE	59.252	44	11	80	2	1	248	28.5	4.69	155.36	11	0	0.266	0.381506	5.87	76.8	123.2	40.27	27.03	Peak Found	High	High	Peak Found	High	Peak Found
High	Master Protein	Q12926	ELAV-like protein 2 [OS=Homo sapiens]	0	FALSE	59.17	41	16	87	4	1	359	39.5	9.13	142.08	16	12	1.86	0.921557	49.76	127	73	33.81	15.54	High	High	High	High	High	High
High	Master Protein	P60174	Triosephosphate isomerase [OS=Homo sapiens]	0	FALSE	58.961	46	12	61	12	1	286	30.8	5.92	105.43	12	0	0.698	0.881746	29.62	71.2	128.8	32.41	28.45	High	High	High	High	High	High
High	Master Protein	Q9Y2J0-1	Rabphilin-3A [OS=Homo sapiens]	0	FALSE	58.827	25	15	57	14	1	694	76.8	8.34	105.88	15	1	0.429	0.666785	12.4	65	135	18.85	11.82	High	High	High	High	High	High
High	Master Protein	P52788-1	Spermine synthase [OS=Homo sapiens]	0	FALSE	58.509	41	13	70	13	1	366	41.2	5.02	74.57	13	0	2.933	0.764973	40.15	152.1	47.9	10.36	7.6	High	High	High	High	High	High
High	Master Protein	P13639	Elongation factor 2 [OS=Homo sapiens]	0	FALSE	58.41	15	12	62	12	1	858	95.3	6.83	146.32	12	0	3.804	0.64328	72.41	155.3	44.7	59.35	23.62	High	High	High	High	High	High
High	Master Protein	Q8NBX0	saccharopine dehydrogenase-like oxidoreductase [OS=Homo sapiens]	0	FALSE	58.072	21	11	116	11	1	429	47.1	9.14	204.78	11	0	0.846	0.93486	26.15	89.3	110.7	9.9	3.71	High	High	High	High	High	High
High	Master Protein	O43765	Small glutamine-rich tetratricopeptide repeat-containing protein alpha [OS=Homo sapiens]	0	FALSE	57.491	34	13	104	13	1	313	34	4.87	158.37	13	0	1.462	0.98461	63.7	105	95	50.6	10.62	High	High	High	High	High	High
High	Master Protein	O75439	mitochondrial-processing peptidase subunit beta [OS=Homo sapiens]	0	FALSE	56.932	28	15	86	14	1	489	54.3	6.83	152.24	15	0	0.974	0.963669	34.29	103.5	96.5	9.03	6.73	High	High	High	High	High	High
High	Master Protein	P11908-2	Isoform 2 of Ribose-phosphate pyrophosphokinase 2 [OS=Homo sapiens]	0	FALSE	56.833	40	11	67	5	1	321	35	6.46	129.37	11	0	3.351	0.698428	31.12	151.8	48.2	12.63	20.3	High	High	High	High	High	High
High	Master Protein	Q92747	Actin-related protein 2/3 complex subunit 1A [OS=Homo sapiens]	0	FALSE	56.598	43	16	78	16	1	370	41.5	8.18	79.68	16	0	3.704	0.649849	54.89	161.1	38.9	23.48	42.98	High	High	High	High	High	High
High	Master Protein	O75689	Arf-GAP with dual PH domain-containing protein 1 [OS=Homo sapiens]	0	FALSE	56.592	45	15	79	15	1	374	43.4	8.97	98.69	15	0	1.265	0.995126	63.84	107.2	92.8	6.64	7.36	High	High	High	High	High	High
High	Master Protein	O75688	Protein phosphatase 1B [OS=Homo sapiens]	0	FALSE	56.538	39	15	64	12	1	479	52.6	5.05	76.05	15	0	1.828	0.927279	54.94	131.1	68.9	27.43	13.73	High	High	High	High	High	High
High	Master Protein	Q9UPV7	PHD finger protein 24 [OS=Homo sapiens]	0	FALSE	56.437	41	14	62	14	1	400	45.2	5.67	119	14	0	2.162	0.886506	55.59	147.7	52.3	37.84	16.14	High	High	High	High	High	High
High	Master Protein	O14775	Guanine nucleotide-binding protein subunit beta-5 [OS=Homo sapiens]	0	FALSE	56.411	37	12	75	12	1	395	43.5	6.46	155.18	12	0	0.748	0.90358	24.06	84.4	115.6	27.55	11.96	High	High	High	High	High	High
High	Master Protein	Q04917	14-3-3 protein eta [OS=Homo sapiens]	0	FALSE	56.409	46	13	72	9	1	246	28.2	4.84	89.01	13	0	1.191	0.995079	60.55	98.3	101.7	22.92	22.15	High	High	High	High	High	High
High	Master Protein	O43237	Cytoplasmic dynein 1 light intermediate chain 2 [OS=Homo sapiens]	0	FALSE	56.328	42	16	46	15	1	492	54.1	6.38	59.56	16	0	2.198	0.879828	101.48	104.3	95.7	9.22	7.82	High	High	High	High	High	High
High	Master Protein	Q13557-11	Isoform Delta 11 of Calcium/calmodulin-dependent protein kinase type II subunit delta [OS=Homo sapiens]	0	FALSE	56.318	19	11	116	3	1	524	59.1	7.56	178.14	11	0	1.995	0.903792	97.5	139.2	60.8	7.53	37.87	High	High	High	Peak Found	High	Peak Found
High	Master Protein	P50897	Palmitoyl-protein thioesterase 1 [OS=Homo sapiens]	0	FALSE	56.136	27	9	56	9	1	306	34.2	6.52	107.51	9	0	0.282	0.413542	3.54	42	158	21.96	19.4	High	High	High	High	High	High
High	Master Protein	Q8WXF1	Paraspeckle component 1 [OS=Homo sapiens]	0	FALSE	56.054	23	14	47	13	1	523	58.7	6.67	73.79	14	1	8.794	0.143813	69.21	183.1	16.9	42.33	10.57	High	High	High	High	High	High
High	Master Protein	P19784	casein kinase II subunit alpha' [OS=Homo sapiens]	0	FALSE	55.917	43	15	57	14	1	350	41.2	8.56	59.82	15	0	1.612	0.958553	41.35	124.4	75.6	21.1	12.77	High	High	High	High	High	High
High	Master Protein	P31943	Heterogeneous nuclear ribonucleoprotein H [OS=Homo sapiens]	0	FALSE	55.797	37	12	62	5	1	449	49.2	6.3	88.42	12	8	4.006	0.613958	56.57	163.4	36.6	28.22	17.83	High	High	High	High	High	High
High	Master Protein	P56545-2	Isoform 2 of C-terminal-binding protein 2 [OS=Homo sapiens]	0	FALSE	55.75	14	14	83	6	1	985	106.1	8.02	133.92	14	0	1.129	0.989587	43.9	106.5	93.5	11.8	17.83	High	High	High	High	High	High
High	Master Protein	Q969T9	WW domain-binding protein 2 [OS=Homo sapiens]	0	FALSE	55.723	43	11	71	11	1	261	28.1	5.91	134.58	11	0	0.323	0.510897	5.58	73.5	126.5	18.07	9.39	High	High	High	High	High	High
High	Master Protein	Q04828	aldo-keto reductase family 1 member C1 [OS=Homo sapiens]	0	FALSE	55.64	40	12	67	1	1	323	36.8	7.88	70.21	12	13	2.247	0.875363	62	123.9	76.1	35.56	6.12	High	Peak Found	Not Found	Not Found	Not Found	Not Found	Acetyl [N-Term]
High	Master Protein	O43581-3	Isoform 3 of Synaptotagmin-7 [OS=Homo sapiens]	0	FALSE	55.416	23	14	61	14	1	686	75.8	9.44	69.8	14	0	0.666	0.869182	21.36	77.3	122.7	11.04	2.49	High	High	High	High	High	High
High	Master Protein	Q15717-2	Isoform 2 of ELAV-like protein 1 [OS=Homo sapiens]	0	FALSE	55.296	42	15	62	14	1	353	39	9.45	68.58	15	0	1.584	0.96345	60.53	140.8	59.2	35.77	50.91	High	High	High	High	High	High
High	Master Protein	P27348	14-3-3 protein theta [OS=Homo sapiens]	0	FALSE	55.238	47	15	71	9	1	245	27.7	4.78	107.33	15	0	1.541	0.96485	37.85	128.2	71.8	22.76	18.62	High	High	High	High	High	High	Acetyl [N-Term]
High	Master Protein	A6NHL2-1	Tubulin alpha chain-like 3 [OS=Homo sapiens]	0	FALSE	54.857	12	8	170	1	1	446	49.9	6.05	296.18	8	0	1.274	0.995079	111.98	112.1	87.9	59.78	77.39	High	High	High	Peak Found	High	Peak Found
High	Master Protein	P43003	Excitatory amino acid transporter 1 [OS=Homo sapiens]	0	FALSE	54.395	22	11	69	11	1	542	59.5	8.41	85.85	11	0	1.675	0.948893	67.4	123.7	76.3	22.46	44.46	High	High	High	High	High	High
High	Master Protein	P14415	sodium/potassium-transporting ATPase subunit beta-2 [OS=Homo sapiens]	0	FALSE	54.281	28	11	93	11	1	290	33.3	8.31	169.93	11	0	0.493	0.739046	11.35	67.2	132.8	34.81	9.01	High	High	High	High	High	High
High	Master Protein	Q96P47-4	Isoform 4 of Arf-GAP with GTPase, ANK repeat and PH domain-containing protein 3 [OS=Homo sapiens]	0	FALSE	54.262	15	14	59	11	1	911	97.9	7.96	128.99	14	3	0.745	0.90358	35.83	84.2	115.8	9.26	5.37	High	High	High	High	High	High
High	Master Protein	O96008	Mitochondrial import receptor subunit TOM40 homolog [OS=Homo sapiens]	0	FALSE	54.07	36	9	62	9	1	361	37.9	7.25	100.12	9	0	1.337	0.992145	50.72	105.3	94.7	22.7	12.09	High	High	High	High	High	High
High	Master Protein	Q9Y2X7-3	Isoform 3 of ARF GTPase-activating protein GIT1 [OS=Homo sapiens]	0	FALSE	53.923	26	15	35	15	1	770	85.4	7.01	64.85	15	0	3.736	0.645054	77.99	165.8	34.2	37.08	10.45	High	High	High	Peak Found	High	High
High	Master Protein	Q13310-3	Isoform 3 of Polyadenylate-binding protein 4 [OS=Homo sapiens]	0	FALSE	53.815	21	15	44	6	1	660	72.3	9.35	79.44	15	0	5.617	0.391113	59.66	182.7	17.3	39.61	31.9	High	High	High	Peak Found	Peak Found	Peak Found
High	Master Protein	P31146	Coronin-1A [OS=Homo sapiens]	0	FALSE	53.685	30	14	53	14	1	461	51	6.68	71.66	14	0	4.677	0.523544	92.16	167.9	32.1	49.48	8.29	High	High	High	High	High	High
High	Master Protein	O95861-1	3'(2'),5'-bisphosphate nucleotidase 1 [OS=Homo sapiens]	0	FALSE	53.661	48	13	59	13	1	308	33.4	5.69	93.3	13	0	1.205	0.995079	42.51	108	92	13.11	22.72	High	High	High	High	High	High
High	Master Protein	Q99685-2	Isoform 2 of Monoglyceride lipase [OS=Homo sapiens]	0	FALSE	53.348	43	9	64	1	1	283	31.1	6.46	91.14	9	0	0.755	0.90358	20.09	95.1	104.9	27.53	23.92	High	High	High	High	High	High	Acetyl [N-Term]
High	Master Protein	P08865	40S ribosomal protein SA [OS=Homo sapiens]	0	FALSE	53.34	30	11	88	11	1	295	32.8	4.87	183.46	11	0	0.707	0.886506	30.69	73.7	126.3	77.51	14.42	High	High	High	High	High	High
High	Master Protein	P38405	Guanine nucleotide-binding protein G(olf) subunit alpha [OS=Homo sapiens]	0	FALSE	53.275	23	11	144	2	1	381	44.3	6.65	221.79	11	0	100	1.05438e-16		200		29.64		Not Found	High	High	Not Found	Not Found	Not Found
High	Master Protein	Q99426	tubulin-folding cofactor B [OS=Homo sapiens]	0	FALSE	53.131	58	15	57	15	1	244	27.3	5.15	95.51	15	0	1.011	0.971183	65.4	103.3	96.7	43.71	48.07	High	High	High	High	High	High
High	Master Protein	Q96MZ0	Ganglioside-induced differentiation-associated protein 1-like 1 [OS=Homo sapiens]	0	FALSE	53.123	37	12	61	12	1	367	41.9	6.6	103.04	12	0	1.548	0.964559	53.21	112.6	87.4	10.29	25.23	High	High	High	High	High	High
High	Master Protein	P35527	Keratin, type I cytoskeletal 9 [OS=Homo sapiens]	0	FALSE	53.078	28	12	81	11	1	623	62	5.24	125.37	12	0	0.782	0.909733	44.39	72.9	127.1	46.37	46.98	High	High	High	High	High	High
High	Master Protein	P29803	Pyruvate dehydrogenase E1 component subunit alpha, testis-specific form, mitochondrial [OS=Homo sapiens]	0	FALSE	52.945	17	7	141	1	1	388	42.9	8.46	312.01	7	0	0.513	0.746002	10.78	57.4	142.6	35.93	23.66	High	Peak Found	High	High	High	High
High	Master Protein	P53004	Biliverdin reductase A [OS=Homo sapiens]	0	FALSE	52.866	42	14	109	14	1	296	33.4	6.44	181.29	14	0	0.983	0.964467	36.12	96.4	103.6	12.13	17.86	High	High	High	High	High	High
High	Master Protein	Q96GW7	Brevican core protein [OS=Homo sapiens]	0	FALSE	52.759	14	13	49	12	1	911	99.1	4.64	84.12	13	0	0.338	0.554909	7.09	57.9	142.1	12.33	16.92	High	High	High	High	High	High
High	Master Protein	P09493-2	Isoform 2 of Tropomyosin alpha-1 chain [OS=Homo sapiens]	0	FALSE	52.723	43	11	75	1	1	228	26.7	4.82	129.19	11	0	1.367	0.987083	25.13	118.1	81.9	25.79	16.77	High	High	Not Found	High	High	High
High	Master Protein	P48739-3	Isoform 3 of Phosphatidylinositol transfer protein beta isoform [OS=Homo sapiens]	0	FALSE	52.564	42	13	76	2	1	273	31.7	6.65	107.34	13	10	1.129	0.989587	30.94	103.6	96.4	13.96	11.25	High	High	High	Peak Found	High	High
High	Master Protein	O00499	Myc box-dependent-interacting protein 1 [OS=Homo sapiens]	0	FALSE	52.524	22	13	71	11	1	593	64.7	5.06	105.24	13	0	0.397	0.633502	11.46	37.2	162.8	13.33	29.29	High	High	High	High	High	High
High	Master Protein	Q9Y6C9	Mitochondrial carrier homolog 2 [OS=Homo sapiens]	0	FALSE	52.48	37	10	73	10	1	303	33.3	7.97	91.37	10	0	0.678	0.875363	21.6	81	119	32.82	17.69	High	High	High	High	High	High
High	Master Protein	Q13555-6	Isoform 6 of Calcium/calmodulin-dependent protein kinase type II subunit gamma [OS=Homo sapiens]	0	FALSE	52.463	20	9	88	3	1	588	65.2	7.94	139	9	0	1.648	0.953702	26.82	121.1	78.9	37.55	12.64	Peak Found	High	High	Peak Found	Peak Found	High
High	Master Protein	P42330	Aldo-keto reductase family 1 member C3 [OS=Homo sapiens]	0	FALSE	52.35	43	12	51	5	1	323	36.8	7.94	71.1	12	0	0.329	0.531213	5.09	49.5	150.5	32.85	29.3	High	Peak Found	Peak Found	High	High	High
High	Master Protein	P34949	mannose-6-phosphate isomerase [OS=Homo sapiens]	0	FALSE	52.337	30	11	49	11	1	423	46.6	5.95	78.54	11	0	0.766	0.903792	35.89	67.8	132.2	15.37	7.33	High	High	High	High	High	High
High	Master Protein	Q8N461	F-box/LRR-repeat protein 16 [OS=Homo sapiens]	0	FALSE	52.063	30	12	44	12	1	479	51.6	6.52	68.22	12	0	1.122	0.98849	65.48	100.9	99.1	43.92	18.9	High	High	High	High	High	High
High	Master Protein	P09936	Ubiquitin carboxyl-terminal hydrolase isozyme L1 [OS=Homo sapiens]	0	FALSE	52.057	59	11	56	11	1	223	24.8	5.48	89.35	11	0	0.911	0.948893	33.77	88.9	111.1	19.45	10.46	High	High	High	High	High	High
High	Master Protein	Q969E4	transcription elongation factor A protein-like 3 [OS=Homo sapiens]	0	FALSE	52.022	51	10	72	3	1	200	22.5	4.92	114.31	10	0	0.526	0.772992	15.22	43.5	156.5	55.88	31.52	High	High	High	High	High	High
High	Master Protein	Q92945	Far upstream element-binding protein 2 [OS=Homo sapiens]	0	FALSE	51.933	21	13	39	11	1	711	73.1	7.3	57.75	13	2	3.907	0.623524	93.59	154	46	41.31	17.1	High	High	High	High	High	High
High	Master Protein	Q9Y5K5-1	Ubiquitin carboxyl-terminal hydrolase isozyme L5 [OS=Homo sapiens]	0	FALSE	51.891	37	12	54	12	1	329	37.6	5.33	65.1	12	0	1.998	0.903792	70.22	122.1	77.9	52.17	9.5	High	High	High	High	High	High
High	Master Protein	P57721-1	Poly(rC)-binding protein 3 [OS=Homo sapiens]	0	FALSE	51.787	25	9	79	1	1	371	39.4	8.07	153.11	9	0	0.42	0.657717	19.42	59.1	140.9	98.32	15.5	High	Peak Found	Peak Found	High	High	High
High	Master Protein	P07900-2	Isoform 2 of Heat shock protein HSP 90-alpha [OS=Homo sapiens]	0	FALSE	51.54	20	16	51	7	1	854	98.1	5.16	59.56	16	0	0.796	0.916709	32.75	100.2	99.8	32.01	33.89	High	High	High	High	High	High
High	Master Protein	Q9NX46	Poly(ADP-ribose) glycohydrolase ARH3 [OS=Homo sapiens]	0	FALSE	51.37	31	10	61	10	1	363	38.9	5.07	97.99	10	0	1.163	0.993237	45.42	108.6	91.4	17.12	13.73	High	High	High	High	High	High
High	Master Protein	O15400	Syntaxin-7 [OS=Homo sapiens]	0	FALSE	51.343	42	12	105	12	1	261	29.8	5.55	162.56	12	0	0.513	0.75759	14.96	63.2	136.8	79.68	23.2	High	High	High	High	High	High
High	Master Protein	Q12765-2	Isoform 2 of Secernin-1 [OS=Homo sapiens]	0	FALSE	51.324	24	11	70	11	1	434	48.7	4.78	96.94	11	0	0.673	0.875363	17.77	79.2	120.8	31.23	15.72	High	High	High	High	High	High
High	Master Protein	P0CG39	POTE ankyrin domain family member J [OS=Homo sapiens]	0	FALSE	51.189	11	9	354	1	1	1038	117.3	5.97	712.01	9	0	7.971	0.19125	48.66	177.7	22.3	51.51	21.14	High	High	High	Peak Found	Peak Found	Not Found
High	Master Protein	P02686-1	myelin basic protein [OS=Homo sapiens]	0	FALSE	50.96	29	9	126	1	1	304	33.1	9.79	206.9	9	9	0.142	0.079369	1.59	20.1	179.9	26.12	45.68	Peak Found	Peak Found	Not Found	Peak Found	High	High
High	Master Protein	P18669	Phosphoglycerate mutase 1 [OS=Homo sapiens]	0	FALSE	50.834	51	12	62	12	1	254	28.8	7.18	103.6	12	0	0.544	0.790707	19.75	81.2	118.8	18.24	24.51	High	High	High	High	High	High
High	Master Protein	Q9H2U2-2	Isoform 2 of Inorganic pyrophosphatase 2, mitochondrial [OS=Homo sapiens]	0	FALSE	50.75	44	14	59	13	1	349	39.6	6.92	43.23	14	0	0.811	0.917436	33.59	76.6	123.4	22.7	11.42	High	High	High	High	High	High
High	Master Protein	Q9NZL9	Methionine adenosyltransferase 2 subunit beta [OS=Homo sapiens]	0	FALSE	50.685	40	12	66	12	1	334	37.5	7.36	110.52	12	0	0.752	0.90358	21.35	83	117	8.85	5.7	High	High	High	High	High	High
High	Master Protein	P10644	cAMP-dependent protein kinase type I-alpha regulatory subunit [OS=Homo sapiens]	0	FALSE	50.657	36	13	47	11	1	381	43	5.35	55.93	13	3	1.345	0.991823	41.57	112.2	87.8	34.54	11.98	High	High	High	High	High	High	Acetyl [N-Term]
High	Master Protein	O43684	Mitotic checkpoint protein BUB3 [OS=Homo sapiens]	0	FALSE	50.643	34	11	59	11	1	328	37.1	6.84	92.06	11	0	2.066	0.900619	33.98	128.6	71.4	19.73	7.71	High	High	High	High	High	High
High	Master Protein	Q52LJ0-2	Isoform 2 of Protein FAM98B [OS=Homo sapiens]	0	FALSE	50.635	26	9	39	8	1	433	45.5	8.69	66.68	9	1	2.413	0.848877	77.43	139.6	60.4	40.32	24.35	High	High	High	High	High	High
High	Master Protein	Q7Z6G3	N-terminal EF-hand calcium-binding protein 2 [OS=Homo sapiens]	0	FALSE	50.627	30	10	58	10	1	386	43.2	5.5	130.77	10	0	0.436	0.677419	9.3	57	143	41.83	22.47	High	High	High	High	High	High
High	Master Protein	Q8N3V7-2	Isoform 2 of Synaptopodin [OS=Homo sapiens]	0	FALSE	50.48	23	14	38	14	1	903	96.3	9.77	41.13	14	0	0.222	0.268565	3.94	19.7	180.3	11.7	31.44	High	Not Found	Peak Found	High	High	High	Acetyl [N-Term]
High	Master Protein	P29401-2	Isoform 2 of Transketolase [OS=Homo sapiens]	0	FALSE	50.395	23	12	50	12	1	631	68.8	7.52	105.49	12	0	1.072	0.985056	113.4	100.9	99.1	58.74	18.72	High	High	High	High	High	High
High	Master Protein	P45954	Short/branched chain specific acyl-CoA dehydrogenase, mitochondrial [OS=Homo sapiens]	0	FALSE	50.391	38	13	55	13	1	432	47.5	6.99	86.93	13	0	0.835	0.927279	29.98	90.9	109.1	22.63	23.97	High	High	High	High	High	High
High	Master Protein	P06748	Nucleophosmin [OS=Homo sapiens]	0	FALSE	50.354	46	12	43	12	1	294	32.6	4.78	81.9	12	0	1.55	0.964559	82.63	111.7	88.3	75.26	15.73	High	High	High	High	High	High
High	Master Protein	Q15257-1	Serine/threonine-protein phosphatase 2A activator [OS=Homo sapiens]	0	FALSE	50.211	41	13	123	13	1	358	40.6	5.94	155.62	13	0	1.21	0.995126	31.05	104.9	95.1	14.99	9.01	High	High	High	High	High	High
High	Master Protein	O75436-1	Vacuolar protein sorting-associated protein 26A [OS=Homo sapiens]	0	FALSE	50.03	34	10	53	9	1	327	38.1	6.57	81.82	10	0	1.417	0.985056	47.39	115	85	3.94	16.22	High	High	High	High	High	High
High	Master Protein	Q9ULV4-3	Isoform 3 of Coronin-1C [OS=Homo sapiens]	0	FALSE	49.994	30	14	40	14	1	527	58.9	7.75	67.69	14	0	8.542	0.154933	75.66	173.2	26.8	40.41	17.81	High	High	High	High	High	High
High	Master Protein	O15126-1	Secretory carrier-associated membrane protein 1 [OS=Homo sapiens]	0	FALSE	49.852	35	12	59	12	1	338	37.9	7.42	74.87	12	0	0.56	0.797618	21.25	67.2	132.8	44.83	21.56	High	High	High	High	High	High
High	Master Protein	Q13148-1	TAR DNA-binding protein 43 [OS=Homo sapiens]	0	FALSE	49.796	20	10	60	10	1	414	44.7	6.19	78.83	10	0	2.349	0.858659	51.36	128.7	71.3	42.69	19.19	High	High	High	High	High	High
High	Master Protein	Q9NX40	OCIA domain-containing protein 1 [OS=Homo sapiens]	0	FALSE	49.749	51	13	67	13	1	245	27.6	7.49	75.9	13	0	0.626	0.841093	14.08	79.6	120.4	15.36	13.99	High	High	High	High	High	High
High	Master Protein	P00738	Haptoglobin [OS=Homo sapiens]	0	FALSE	49.619	24	10	44	10	1	406	45.2	6.58	84.13	10	0	0.112	0.0349683	1.17	15.6	184.4	7.89	38.26	High	Peak Found	High	High	High	High
High	Master Protein	O43865	S-adenosylhomocysteine hydrolase-like protein 1 [OS=Homo sapiens]	0	FALSE	49.525	26	13	72	5	1	530	58.9	6.89	113.94	13	8	1.491	0.973653	49.63	107	93	37.57	13.47	High	High	High	High	High	High
High	Master Protein	P51665	26S proteasome non-ATPase regulatory subunit 7 [OS=Homo sapiens]	0	FALSE	49.416	34	12	59	12	1	324	37	6.77	95.87	12	0	1.772	0.940651	36.7	131.3	68.7	9.23	15.82	High	High	High	High	High	High
High	Master Protein	O43432-3	Isoform 3 of Eukaryotic translation initiation factor 4 gamma 3 [OS=Homo sapiens]	0	FALSE	49.406	10	14	35	10	1	1591	177.2	5.39	53.51	14	0	4.834	0.497116	47.47	179	21	43.22	11.22	High	High	High	Peak Found	Peak Found	Peak Found
High	Master Protein	Q9UDY4	DnaJ homolog subfamily B member 4 [OS=Homo sapiens]	0	FALSE	49.343	35	12	37	11	1	337	37.8	8.5	75.59	12	1	0.582	0.815299	20.01	104.9	95.1	23.37	49.63	High	High	High	High	High	High
High	Master Protein	O75914-3	Isoform 3 of Serine/threonine-protein kinase PAK 3 [OS=Homo sapiens]	0	FALSE	49.277	27	14	33	5	1	580	64.5	5.53	39	14	6	2.841	0.783079	96.03	168.5	31.5	34.71	26.86	High	High	High	Peak Found	Peak Found	Peak Found
High	Master Protein	Q15818	Neuronal pentraxin-1 [OS=Homo sapiens]	0	FALSE	49.275	28	14	43	14	1	432	47.1	6.55	68.19	14	0	0.246	0.334545	3.64	27.5	172.5	12.03	27.15	Peak Found	Peak Found	High	High	High	High
High	Master Protein	Q99685-1	monoglyceride lipase [OS=Homo sapiens]	0	FALSE	49.174	39	9	64	1	1	303	33.2	6.99	103.58	9	9	0.666	0.869182	23.24	77.8	122.2	15.96	2.5	High	High	High	High	High	High
High	Master Protein	P48739-2	Isoform 2 of Phosphatidylinositol transfer protein beta isoform [OS=Homo sapiens]	0	FALSE	49.044	42	12	74	1	1	272	31.6	6.25	96.01	12	0	1.372	0.986191	39.39	123	77	28.84	30.11	High	High	High	High	Peak Found	High
High	Master Protein	Q9NQ48	Leucine zipper transcription factor-like protein 1 [OS=Homo sapiens]	0	FALSE	48.771	41	14	39	14	1	299	34.6	5.36	64.41	14	0	0.487	0.730426	18.46	63	137	17.98	19.57	High	High	High	High	High	High
High	Master Protein	O60664-1	Perilipin-3 [OS=Homo sapiens]	0	FALSE	48.685	39	12	35	12	1	434	47	5.44	55.36	12	0	0.459	0.701259	17.98	57.7	142.3	41.85	17.09	High	High	High	High	High	High
High	Master Protein	Q9BS26	Endoplasmic reticulum resident protein 44 [OS=Homo sapiens]	0	FALSE	48.592	32	11	60	10	1	406	46.9	5.26	70.77	11	0	1.344	0.992145	47.54	118.6	81.4	18.23	6.42	High	High	High	High	High	High
High	Master Protein	P02686-4	Isoform 4 of Myelin basic protein [OS=Homo sapiens]	0	FALSE	48.504	45	9	126	1	1	186	20.2	11.14	209.94	9	0	0.01	1.05438e-16			200		48.77	Not Found	Not Found	Not Found	High	High	High
High	Master Protein	P48426	phosphatidylinositol 5-phosphate 4-kinase type-2 alpha [OS=Homo sapiens]	0	FALSE	48.502	24	12	73	6	1	406	46.2	6.99	121.41	12	0	0.558	0.795463	13.76	77.6	122.4	16.93	55.1	High	High	High	High	High	High
High	Master Protein	Q9Y6E2	Basic leucine zipper and W2 domain-containing protein 2 [OS=Homo sapiens]	0	FALSE	48.49	37	18	50	15	1	419	48.1	6.68	61.53	18	0	3.026	0.747427	54.91	150.2	49.8	16.04	11.6	High	High	High	High	High	High
High	Master Protein	Q6IPX3-1	Transcription elongation factor A protein-like 6 [OS=Homo sapiens]	0	FALSE	48.362	49	9	77	4	1	200	22.3	5.24	120.53	9	0	0.369	0.604133	11.55	49	151	33.76	13.99	High	High	High	High	High	High
High	Master Protein	O95433	activator of 90 kDa heat shock protein ATPase homolog 1 [OS=Homo sapiens]	0	FALSE	48.205	36	14	52	14	1	338	38.3	5.53	83.03	14	0	0.908	0.948893	53.8	89	111	41.36	10.65	High	High	High	High	High	High
High	Master Protein	Q07021	Complement component 1 Q subcomponent-binding protein, mitochondrial [OS=Homo sapiens]	0	FALSE	48.171	44	7	33	7	1	282	31.3	4.84	71.73	7	0	1.536	0.966593	91.33	89.4	110.6	15.55	44.25	High	High	High	Peak Found	High	High
High	Master Protein	P20336	Ras-related protein Rab-3A [OS=Homo sapiens]	0	FALSE	48.109	53	13	66	6	1	220	25	5.03	89.68	13	7	0.703	0.884766	20.4	89.8	110.2	5.96	19.99	High	High	High	High	High	High
High	Master Protein	Q16799-1	Reticulon-1 [OS=Homo sapiens]	0	FALSE	47.984	17	10	78	7	1	776	83.6	4.69	148.98	10	3	1.267	0.995079	81.52	113.7	86.3	26.2	10.07	High	High	High	High	High	High
High	Master Protein	P26440	Isovaleryl-CoA dehydrogenase, mitochondrial [OS=Homo sapiens]	0	FALSE	47.952	32	15	68	15	1	423	46.3	8.19	97.92	15	0	1.017	0.972049	42.4	107.7	92.3	24.53	23.19	High	High	High	High	High	High
High	Master Protein	Q92599-1	Septin-8 [OS=Homo sapiens]	0	FALSE	47.943	25	14	102	7	1	483	55.7	6.28	128.69	14	0	0.439	0.678208	22.84	51.4	148.6	33.87	21.22	High	High	High	High	High	High
High	Master Protein	Q9Y5K8	V-type proton ATPase subunit D [OS=Homo sapiens]	0	FALSE	47.909	34	11	69	11	1	247	28.2	9.36	103.87	11	0	0.429	0.666461	17.88	52.6	147.4	54.29	36.98	High	High	High	High	High	High
High	Master Protein	Q9UKF7	Cytoplasmic phosphatidylinositol transfer protein 1 [OS=Homo sapiens]	0	FALSE	47.897	45	13	61	13	1	332	38.4	6.4	45.43	13	0	2.843	0.783079	44.1	142.6	57.4	15.15	9.89	High	High	High	High	High	High
High	Master Protein	P09496-2	Isoform Non-brain of Clathrin light chain A [OS=Homo sapiens]	0	FALSE	47.69	34	12	63	12	1	218	23.6	4.53	108.66	12	0	0.316	0.497341	9.88	30	170	88.66	14.1	High	High	High	High	High	High
High	Master Protein	O94905-1	Erlin-2 [OS=Homo sapiens]	0	FALSE	47.643	32	14	49	10	1	339	37.8	5.62	46.43	14	4	1.935	0.913764	57.28	133	67	4.54	12.04	High	High	High	High	High	High
High	Master Protein	O95825-1	Quinone oxidoreductase-like protein 1 [OS=Homo sapiens]	0	FALSE	47.589	40	12	48	12	1	349	38.7	5.78	49.41	12	0	1.881	0.917876	23.49	138.4	61.6	8.84	4.96	High	High	High	High	High	High
High	Master Protein	Q9GZV7	Hyaluronan and proteoglycan link protein 2 [OS=Homo sapiens]	0	FALSE	47.543	34	12	56	12	1	340	37.8	8.85	87.61	12	0	0.025	2.08095e-05	0.04	4.1	195.9	2.18	71.92	Peak Found	Peak Found	Peak Found	High	High	High
High	Master Protein	Q14204	Cytoplasmic dynein 1 heavy chain 1 [OS=Homo sapiens]	0	FALSE	47.485	3	10	32	10	1	4646	532.1	6.4	48.28	10	0	2.748	0.795461	100.46	157	43	49.96	16.54	High	High	High	Peak Found	High	High
High	Master Protein	Q92890-1	Isoform Long of Ubiquitin recognition factor in ER-associated degradation protein 1 [OS=Homo sapiens]	0	FALSE	47.485	42	13	53	13	1	343	38.7	6.34	56.44	13	0	0.853	0.936472	38.53	79.9	120.1	46.04	19.61	High	High	High	High	High	High	Acetyl [N-Term]
High	Master Protein	Q9UH62	Armadillo repeat-containing X-linked protein 3 [OS=Homo sapiens]	0	FALSE	47.288	28	11	57	11	1	379	42.5	8.37	91.97	11	0	1.256	0.996321	49.56	107.2	92.8	1.61	9.59	High	High	High	High	High	High
High	Master Protein	P29692-2	Isoform 2 of Elongation factor 1-delta [OS=Homo sapiens]	0	FALSE	47.287	18	9	59	9	1	647	71.4	6.42	124.4	9	0	1.241	0.99877	46.15	105.1	94.9	15.86	11.65	High	High	High	High	High	High
High	Master Protein	Q9H6K5	proline-rich protein 36 [OS=Homo sapiens]	0	FALSE	47.278	13	12	45	12	1	1346	132.7	10.48	55.04	12	0	0.885	0.944767	67.81	138.1	61.9	38.52	12.07	High	High	High	High	High	High
High	Master Protein	P13611	Versican core protein [OS=Homo sapiens]	0	FALSE	47.207	4	12	40	12	1	3396	372.6	4.51	77.91	12	0	0.213	0.244026	4.57	16.5	183.5	14.99	22.8	High	High	High	High	High	High
High	Master Protein	O75569-1	Interferon-inducible double-stranded RNA-dependent protein kinase activator A [OS=Homo sapiens]	0	FALSE	47.151	40	13	51	13	1	313	34.4	8.41	62.18	13	0	0.722	0.894283	38.83	73.8	126.2	64.4	2.27	High	High	High	High	High	High
High	Master Protein	P42167-2	Isoform Gamma of Lamina-associated polypeptide 2, isoforms beta/gamma [OS=Homo sapiens]	0	FALSE	47.087	41	11	59	11	1	345	38.7	9.16	79.61	11	0	0.499	0.744866	13.67	62	138	38.78	12.91	High	High	High	High	High	High
High	Master Protein	Q8TBG9-2	Isoform 2 of Synaptoporin [OS=Homo sapiens]	0	FALSE	47.062	23	9	56	9	1	285	31.3	6.54	106.94	9	0	0.488	0.730426	15.23	64.6	135.4	30.25	13.61	High	High	High	High	High	High	Acetyl [N-Term]
High	Master Protein	P15311	Ezrin [OS=Homo sapiens]	0	FALSE	46.942	23	16	66	8	1	586	69.4	6.27	68.93	16	9	2.288	0.870969	87.77	155.8	44.2	29.32	69.39	High	High	High	High	High	High
High	Master Protein	P53602	Diphosphomevalonate decarboxylase [OS=Homo sapiens]	0	FALSE	46.868	26	13	47	13	1	400	43.4	7.23	64.89	13	0	2.369	0.857784	29.44	139.8	60.2	14.14	15.51	High	High	High	High	High	High
High	Master Protein	Q6IBS0	Twinfilin-2 [OS=Homo sapiens]	0	FALSE	46.85	34	11	43	9	1	349	39.5	6.84	91.75	11	3	0.66	0.867113	25.46	75.1	124.9	42.73	25.31	High	High	High	High	High	High
High	Master Protein	O60502	protein O-GlcNAcase [OS=Homo sapiens]	0	FALSE	46.843	17	15	41	15	1	916	102.8	4.91	52.43	15	0	4.751	0.508821	89.69	177	23	53.3	10.17	High	High	High	High	High	High
High	Master Protein	Q9UBE0-1	SUMO-activating enzyme subunit 1 [OS=Homo sapiens]	0	FALSE	46.793	28	12	42	12	1	346	38.4	5.3	30.53	12	0	2.231	0.875363	55.11	138.4	61.6	28.04	12.49	High	High	High	High	High	High
High	Master Protein	O43175	D-3-phosphoglycerate dehydrogenase [OS=Homo sapiens]	0	FALSE	46.746	27	12	50	12	1	533	56.6	6.71	93.09	12	0	0.741	0.901075	28.4	74.6	125.4	36.47	16.24	High	High	High	High	High	High
High	Master Protein	Q92823-5	Isoform 5 of Neuronal cell adhesion molecule [OS=Homo sapiens]	0	FALSE	46.719	5	8	74	8	1	1308	144.3	5.67	158	8	0	1.729	0.944272	37.56	130.7	69.3	8.89	4.23	High	High	High	High	High	High
High	Master Protein	Q15119-1	[Pyruvate dehydrogenase (acetyl-transferring)] kinase isozyme 2, mitochondrial [OS=Homo sapiens]	0	FALSE	46.565	33	12	44	10	1	407	46.1	6.61	33.64	12	2	0.355	0.584483	5.1	47.4	152.6	9.59	0.35	High	High	High	High	High	High
High	Master Protein	Q68DU8	BTB/POZ domain-containing protein KCTD16 [OS=Homo sapiens]	0	FALSE	46.45	32	15	81	13	1	428	49.1	8.09	78.64	15	0	2.042	0.90358	58.87	127	73	36.81	8.68	High	High	High	High	High	High
High	Master Protein	O14936	peripheral plasma membrane protein CASK [OS=Homo sapiens]	0	FALSE	46.414	13	13	40	13	1	926	105.1	6.43	40.04	13	0	2.981	0.75759	113.13	127.6	72.4	40.49	14.46	High	High	High	Peak Found	High	High
High	Master Protein	Q16658	Fascin [OS=Homo sapiens]	0	FALSE	46.269	27	13	66	13	1	493	54.5	7.24	114.83	13	0	1.48	0.976829	49.31	101.2	98.8	22.02	6.99	High	High	High	High	High	High
High	Master Protein	Q9H832	Ubiquitin-conjugating enzyme E2 Z [OS=Homo sapiens]	0	FALSE	46.181	33	12	82	12	1	354	38.2	5.62	88.85	12	0	1.746	0.941756	40.94	128.6	71.4	13.75	11.88	High	High	High	High	High	High
High	Master Protein	Q13011	Delta(3,5)-Delta(2,4)-dienoyl-CoA isomerase, mitochondrial [OS=Homo sapiens]	0	FALSE	46.117	31	12	52	12	1	328	35.8	8	55.75	12	0	0.562	0.798457	23.21	56	144	64.24	35.75	High	High	High	High	High	High
High	Master Protein	P25685	dnaJ homolog subfamily B member 1 [OS=Homo sapiens]	0	FALSE	45.883	36	12	68	11	1	340	38	8.63	99.3	12	0	0.884	0.944272	32.9	92.4	107.6	18.31	16.02	High	High	High	High	High	High
High	Master Protein	P43686	26S proteasome regulatory subunit 6B [OS=Homo sapiens]	0	FALSE	45.773	33	13	49	12	1	418	47.3	5.21	58.46	13	0	1.661	0.948893	63.09	132.6	67.4	35.92	16.69	High	High	High	High	High	High
High	Master Protein	Q9NZ32	Actin-related protein 10 [OS=Homo sapiens]	0	FALSE	45.712	37	12	69	12	1	417	46.3	7.37	88.77	12	0	1.195	0.995079	32.99	109.5	90.5	6.8	11.91	High	High	High	High	High	High
High	Master Protein	Q16653-13	Isoform 13 of Myelin-oligodendrocyte glycoprotein [OS=Homo sapiens]	0	FALSE	45.652	30	12	31	12	1	295	33.5	9.14	42.37	12	0	0.146	0.0849639	2.62	8.8	191.2	6.85	36.3	Peak Found	Not Found	Peak Found	High	High	High
High	Master Protein	Q13263	Transcription intermediary factor 1-beta [OS=Homo sapiens]	0	FALSE	45.515	21	13	19	13	1	835	88.5	5.77	32.04	13	0	9.241	0.125414	51.35	193.7	6.3	39.63	27.56	High	High	High	Peak Found	Peak Found	Peak Found
High	Master Protein	Q9H4B7	tubulin beta-1 chain [OS=Homo sapiens]	0	FALSE	45.47	12	7	342	1	1	451	50.3	5.17	698.51	7	0								Not Found	High	Not Found	Not Found	Not Found	Not Found
High	Master Protein	Q8TAM6-2	Isoform 2 of Ermin [OS=Homo sapiens]	0	FALSE	45.44	45	14	31	14	1	297	34.3	4.92	39.7	14	0	0.304	0.468683	8.53	33	167	3.56	38.41	Peak Found	Peak Found	Peak Found	High	High	High
High	Master Protein	O75208-1	Ubiquinone biosynthesis protein COQ9, mitochondrial [OS=Homo sapiens]	0	FALSE	45.383	40	10	42	10	1	318	35.5	5.94	58.49	10	0	0.492	0.736911	10.76	65.9	134.1	1.13	8.7	High	High	High	High	High	High
High	Master Protein	P17252	Protein kinase C alpha type [OS=Homo sapiens]	0	FALSE	45.337	23	12	39	5	1	672	76.7	7.05	30.08	12	6	3.789	0.64328	78.1	149.5	50.5	14.95	23.47	High	High	High	Peak Found	High	High
High	Master Protein	O95741-2	Isoform 2 of Copine-6 [OS=Homo sapiens]	0	FALSE	45.335	22	14	26	13	1	612	67.6	5.91	31.26	14	1	6.174	0.336248	125.76	172.2	27.8	41.83	14.75	Peak Found	High	High	Peak Found	Peak Found	Peak Found
High	Master Protein	Q8NC96	adaptin ear-binding coat-associated protein 1 [OS=Homo sapiens]	0	FALSE	45.248	37	11	54	11	1	275	29.7	6.8	83.46	11	0	0.496	0.742266	21.09	57.5	142.5	65.41	7.68	High	High	High	High	High	High
High	Master Protein	Q96Q11-1	CCA tRNA nucleotidyltransferase 1, mitochondrial [OS=Homo sapiens]	0	FALSE	44.979	41	14	53	14	1	434	50.1	8.1	64.88	14	0	1.81	0.932408	45.7	126.6	73.4	11.92	10.89	High	High	High	High	High	High
High	Master Protein	O14994	Synapsin-3 [OS=Homo sapiens]	0	FALSE	44.911	28	11	50	10	1	580	63.3	9.39	76.89	11	0	1.269	0.995079	70.9	76.7	123.3	36.32	12.82	High	High	High	High	High	High
High	Master Protein	Q9UKU7	Isobutyryl-CoA dehydrogenase, mitochondrial [OS=Homo sapiens]	0	FALSE	44.886	29	11	64	11	1	415	45	7.85	116.17	11	0	1.047	0.985056	28.39	102.8	97.2	18.99	17.85	High	High	High	High	High	High
High	Master Protein	Q00796	Sorbitol dehydrogenase [OS=Homo sapiens]	0	FALSE	44.718	28	9	45	9	1	357	38.3	7.97	53.26	9	0	0.909	0.948893	37.54	101	99	28	13.21	High	High	High	High	High	High
High	Master Protein	Q9UHG2	ProSAAS [OS=Homo sapiens]	0	FALSE	44.713	36	10	43	10	1	260	27.4	6.62	85.02	10	0	0.037	0.000226871	0.14	4.1	195.9	29.37	65.88	Peak Found	Peak Found	Peak Found	High	High	High
High	Master Protein	Q15691	Microtubule-associated protein RP/EB family member 1 [OS=Homo sapiens]	0	FALSE	44.451	38	9	61	7	1	268	30	5.14	91.74	9	0	0.514	0.758457	21.64	104.3	95.7	54.58	98.03	High	High	High	High	High	High
High	Master Protein	P52895	Aldo-keto reductase family 1 member C2 [OS=Homo sapiens]	0	FALSE	44.432	26	9	58	1	1	323	36.7	7.49	59.01	9	0	4.152	0.603886	42.45	159.1	40.9	21.92	13.01	High	High	High	Peak Found	Peak Found	High	Acetyl [N-Term]
High	Master Protein	Q14642	Type I inositol 1,4,5-trisphosphate 5-phosphatase [OS=Homo sapiens]	0	FALSE	44.323	25	11	37	11	1	412	47.8	7.03	41.2	11	0	0.504	0.746274	12.65	68.4	131.6	14.22	1.85	High	High	High	High	High	High
High	Master Protein	Q99873	protein arginine N-methyltransferase 1 [OS=Homo sapiens]	0	FALSE	44.319	37	13	38	13	1	361	41.5	5.43	48.64	13	0	2.59	0.816534	44.8	143.8	56.2	21.3	4.19	High	High	High	High	High	High
High	Master Protein	P52564-1	Dual specificity mitogen-activated protein kinase kinase 6 [OS=Homo sapiens]	0	FALSE	44.177	42	13	47	13	1	334	37.5	7.39	59.61	13	0	2.708	0.803721	64.1	141.1	58.9	52.85	9.65	High	High	High	High	High	High
High	Master Protein	P05141	ADP/ATP translocase 2 [OS=Homo sapiens]	0	FALSE	44.104	35	15	62	3	1	298	32.8	9.69	53.18	15	12	0.929	0.953702	38.72	92.4	107.6	4.38	24.45	Peak Found	Peak Found	High	High	High	High
High	Master Protein	O60749	Sorting nexin-2 [OS=Homo sapiens]	0	FALSE	44.031	29	13	40	12	1	519	58.4	5.12	67.37	13	1	0.739	0.900619	23.56	92.3	107.7	6.71	17.83	High	High	High	High	High	High
High	Master Protein	Q9C040-2	Isoform 2 of Tripartite motif-containing protein 2 [OS=Homo sapiens]	0	FALSE	43.885	20	11	24	11	1	771	84.5	7.49	41.45	11	0	5.671	0.384559	76.87	178.1	21.9	62.19	13.33	High	High	High	Peak Found	High	High
High	Master Protein	O00170	AH receptor-interacting protein [OS=Homo sapiens]	0	FALSE	43.8	38	11	33	11	1	330	37.6	6.29	31.21	11	0	1.306	0.99434	79.22	99.2	100.8	70.36	15.7	High	High	High	High	High	High
High	Master Protein	Q6KCM7-3	Isoform 3 of Calcium-binding mitochondrial carrier protein SCaMC-2 [OS=Homo sapiens]	0	FALSE	43.702	27	13	50	9	1	515	56.8	8.46	71.22	13	4	0.416	0.654919	5.15	59.5	140.5	6.42	11.64	High	High	High	High	High	High
High	Master Protein	Q96FZ7	charged multivesicular body protein 6 [OS=Homo sapiens]	0	FALSE	43.65	34	7	47	7	1	201	23.5	5.31	84.6	7	0	2.114	0.894283	33.27	133	67	17.2	9.76	High	High	High	High	High	High
High	Master Protein	Q9Y277-2	Isoform 2 of Voltage-dependent anion-selective channel protein 3 [OS=Homo sapiens]	0	FALSE	43.543	38	11	68	10	1	284	30.8	8.66	72.91	11	0	0.783	0.909883	24.03	87.9	112.1	11.93	11.09	High	High	High	High	High	High
High	Master Protein	P05455	Lupus La protein [OS=Homo sapiens]	0	FALSE	43.515	28	13	36	13	1	408	46.8	7.12	33.07	13	0	1.646	0.953702	41.57	125	75	1.78	9.64	High	High	High	High	High	High
High	Master Protein	P07093-3	Isoform 3 of Glia-derived nexin [OS=Homo sapiens]	0	FALSE	43.509	27	12	57	12	1	409	45.2	9.22	80.9	12	0	2.59	0.816534	33.62	154	46	15.92	7.2	High	High	High	High	High	High
High	Master Protein	Q96ID5	Immunoglobulin superfamily member 21 [OS=Homo sapiens]	0	FALSE	43.44	23	10	64	10	1	467	51.8	6.93	120.72	10	0	7.184	0.244026	64.82	180.9	19.1	12.34	47.23	High	High	High	High	High	High
High	Master Protein	P43243	Matrin-3 [OS=Homo sapiens]	0	FALSE	43.425	18	12	39	12	1	847	94.6	6.25	38.16	12	0	11.335	0.0671738	84.21	193	7	42.5	2.61	High	High	High	Peak Found	High	High
High	Master Protein	P02768-1	Serum albumin [OS=Homo sapiens]	0	TRUE	43.406	21	13	46	13	1	609	69.3	6.28	55.11	13	0	1.2	0.995079	51.87	112.2	87.8	7.1	5.84	High	High	High	High	High	High
High	Master Protein	Q8NBN7	Retinol dehydrogenase 13 [OS=Homo sapiens]	0	FALSE	43.335	27	11	49	11	1	331	35.9	8.1	81.33	11	0	0.694	0.879828	21.97	86	114	23.7	9.42	High	High	High	High	High	High
High	Master Protein	Q9HCJ6	Synaptic vesicle membrane protein VAT-1 homolog-like [OS=Homo sapiens]	0	FALSE	43.255	31	13	53	13	1	419	45.9	5.06	51.77	13	0	1.42	0.985056	47.21	125.3	74.7	19.75	7.74	High	High	High	High	High	High
High	Master Protein	Q9NQX3-2	Isoform 2 of Gephyrin [OS=Homo sapiens]	0	FALSE	43.112	19	11	38	11	1	769	83.4	5.58	69.44	11	0	2.335	0.860912	72.16	151.2	48.8	31.65	7.48	High	High	High	High	High	High
High	Master Protein	Q6T4P5-3	Isoform 3 of Phospholipid phosphatase-related protein type 3 [OS=Homo sapiens]	0	FALSE	43.108	20	10	27	10	1	746	78.9	6.04	44.65	10	0	10.523	0.0849639	117.78	189.8	10.2	49.58	1.57	High	High	High	Peak Found	Not Found	Peak Found
High	Master Protein	Q96HN2	Adenosylhomocysteinase 3 [OS=Homo sapiens]	0	FALSE	43.106	19	12	70	4	1	611	66.7	7.36	99.17	12	0	1.302	0.99434	62.35	114.9	85.1	38.93	30.61	High	High	High	High	High	High
High	Master Protein	O60268-1	Uncharacterized protein KIAA0513 [OS=Homo sapiens]	0	FALSE	42.994	26	11	43	11	1	411	46.6	5.06	39.79	11	0	0.258	0.360739	2.43	46.6	153.4	17.88	7.25	High	High	High	High	High	High
High	Master Protein	Q86TX2	acyl-coenzyme A thioesterase 1 [OS=Homo sapiens]	0	FALSE	42.983	32	14	50	14	1	421	46.2	7.34	73.8	14	0	1.143	0.992145	54.47	105.4	94.6	33.41	25.9	High	High	High	High	High	High
High	Master Protein	Q08722	Leukocyte surface antigen CD47 [OS=Homo sapiens]	0	FALSE	42.976	16	10	62	10	1	323	35.2	7.21	119.01	10	0	0.679	0.875363	29.74	77.2	122.8	27.55	10.35	High	High	High	High	High	High
High	Master Protein	P47756-2	Isoform 2 of F-actin-capping protein subunit beta [OS=Homo sapiens]	0	FALSE	42.856	39	10	43	10	1	272	30.6	6	58.12	10	0	1.104	0.985056	30.55	107	93	6.7	17.44	High	High	High	High	High	High
High	Master Protein	P12236	ADP/ATP translocase 3 [OS=Homo sapiens]	0	FALSE	42.826	36	14	69	1	1	298	32.8	9.74	65.09	14	1	0.781	0.909318	19.47	81.1	118.9	13.48	11.45	Peak Found	Peak Found	High	High	Peak Found	Peak Found
High	Master Protein	P05388	60S acidic ribosomal protein P0 [OS=Homo sapiens]	0	FALSE	42.818	38	9	50	9	1	317	34.3	5.97	95.45	9	0	0.551	0.793657	28.75	53	147	81.23	5.06	High	High	High	High	High	High
High	Master Protein	P40121	Macrophage-capping protein [OS=Homo sapiens]	0	FALSE	42.644	29	8	40	8	1	348	38.5	6.19	73.66	8	0	0.225	0.276765	2.96	61.9	138.1	23.24	14	High	High	High	High	High	High
High	Master Protein	Q9Y4F1-2	Isoform 2 of FERM, RhoGEF and pleckstrin domain-containing protein 1 [OS=Homo sapiens]	0	FALSE	42.628	14	14	34	14	1	1076	122	8.48	22.54	14	0	5.463	0.406734	66.75	171.7	28.3	22.14	12.05	High	High	High	High	High	Peak Found
High	Master Protein	P02533	Keratin, type I cytoskeletal 14 [OS=Homo sapiens]	0	FALSE	42.595	23	11	58	3	1	472	51.5	5.16	87.4	11	4	0.722	0.894283	31.32	70.7	129.3	33.03	19.79	High	High	High	High	High	High
High	Master Protein	Q96EQ0	Small glutamine-rich tetratricopeptide repeat-containing protein beta [OS=Homo sapiens]	0	FALSE	42.525	40	10	46	10	1	304	33.4	4.92	72.41	10	0	0.455	0.698428	13.12	53.2	146.8	52.58	7.72	High	High	High	High	High	High
High	Master Protein	Q14444-1	Caprin-1 [OS=Homo sapiens]	0	FALSE	42.472	18	12	33	12	1	709	78.3	5.25	42.99	12	0	4.543	0.549989	93.7	179.3	20.7	10.36	24.69	High	High	High	Peak Found	Peak Found	High
High	Master Protein	Q9HA64	Ketosamine-3-kinase [OS=Homo sapiens]	0	FALSE	42.406	39	12	49	12	1	309	34.4	7.33	39.86	12	0	0.813	0.918363	39.48	80.8	119.2	36.08	30.43	High	High	High	High	High	High	Acetyl [N-Term]
High	Master Protein	O75061-2	Isoform 2 of Putative tyrosine-protein phosphatase auxilin [OS=Homo sapiens]	0	FALSE	42.348	14	12	42	12	1	970	105.6	7.47	56.21	12	0	2.055	0.90358	97.22	138.8	61.2	54.67	9.46	High	High	High	High	High	High
High	Master Protein	P23396-1	40S ribosomal protein S3 [OS=Homo sapiens]	0	FALSE	42.238	56	12	49	12	1	243	26.7	9.66	86.96	12	0	1.436	0.985056	56.41	116.6	83.4	14.41	26.59	High	High	High	High	High	High
High	Master Protein	P21281	V-type proton ATPase subunit B, brain isoform [OS=Homo sapiens]	0	FALSE	42.207	28	13	52	13	1	511	56.5	5.81	68.23	13	0	0.554	0.794545	17.89	54.1	145.9	26.2	8.15	High	High	High	High	High	High
High	Master Protein	Q8N2K0	Monoacylglycerol lipase ABHD12 [OS=Homo sapiens]	0	FALSE	41.815	30	13	56	13	1	398	45.1	8.65	67.24	13	0	0.578	0.812437	18.54	78.2	121.8	15.83	4.35	High	High	High	High	High	High
High	Master Protein	Q6YP21	Kynurenine--oxoglutarate transaminase 3 [OS=Homo sapiens]	0	FALSE	41.813	28	11	50	10	1	454	51.4	8.19	55.34	11	1	0.901	0.948893	49.26	102.6	97.4	24.88	41.49	High	High	High	High	High	High
High	Master Protein	P50402	Emerin [OS=Homo sapiens]	0	FALSE	41.81	47	11	55	11	1	254	29	5.5	80.61	11	0	1.416	0.985056	51.42	105.6	94.4	41.93	11.04	High	High	High	High	High	High
High	Master Protein	Q9NR45	sialic acid synthase [OS=Homo sapiens]	0	FALSE	41.786	29	10	80	10	1	359	40.3	6.74	126.75	10	0	1.764	0.941301	55.41	122	78	15.65	14.79	High	High	High	High	High	High
High	Master Protein	P01892	HLA class I histocompatibility antigen, A-2 alpha chain [OS=Homo sapiens]	0	FALSE	41.767	38	10	35	3	1	365	40.9	6.99	35.47	10	1	0.929	0.953702	57.77	71	129	27.17	34.87	High	Peak Found	High	Not Found	High	Peak Found
High	Master Protein	Q01814	Plasma membrane calcium-transporting ATPase 2 [OS=Homo sapiens]	0	FALSE	41.743	10	11	37	11	1	1243	136.8	5.91	59.34	11	0	1.768	0.940651	59.91	135.8	64.2	36.02	16.75	High	High	High	High	High	High
High	Master Protein	Q96HD1-1	Cysteine-rich with EGF-like domain protein 1 [OS=Homo sapiens]	0	FALSE	41.644	26	12	43	12	1	420	45.4	4.87	43.71	12	0	0.774	0.907932	25.39	89.8	110.2	23.21	27.15	High	High	High	High	High	High
High	Master Protein	P35637-1	RNA-binding protein FUS [OS=Homo sapiens]	0	FALSE	41.549	15	9	35	7	1	526	53.4	9.36	51.29	9	2	3.144	0.730426	62.44	150.2	49.8	9.86	26.02	High	High	High	High	High	High
High	Master Protein	O75334-1	Liprin-alpha-2 [OS=Homo sapiens]	0	FALSE	41.523	9	11	23	7	1	1257	143.2	6.11	48.31	11	5	8.992	0.135047	55.06	192.5	7.5	23.57	16.63	High	High	High	Peak Found	Peak Found	Not Found
High	Master Protein	P14866	Heterogeneous nuclear ribonucleoprotein L [OS=Homo sapiens]	0	FALSE	41.422	29	10	32	10	1	589	64.1	8.22	20.81	10	0	3.012	0.752512	52.84	158.1	41.9	26.66	9.11	High	High	High	High	High	High
High	Master Protein	P45974-1	Ubiquitin carboxyl-terminal hydrolase 5 [OS=Homo sapiens]	0	FALSE	41.377	14	10	30	10	1	858	95.7	5.03	41.24	10	0	3.89	0.624758	69.98	161.7	38.3	25.48	21.78	High	High	High	Peak Found	High	High
High	Master Protein	O75051-1	Plexin-A2 [OS=Homo sapiens]	0	FALSE	41.226	5	11	34	4	1	1894	211	6.48	50.36	11	3	4.291	0.584483	97.85	192	8	33.84	25.03	Peak Found	High	High	Not Found	Peak Found	Not Found
High	Master Protein	Q8N0Z6	Tetratricopeptide repeat protein 5 [OS=Homo sapiens]	0	FALSE	40.963	29	12	23	12	1	440	48.9	6.48	33.59	12	0	2.771	0.793657	37.05	170.3	29.7	28.08	12.23	High	High	High	Peak Found	Peak Found	Peak Found
High	Master Protein	P48730-1	Casein kinase I isoform delta [OS=Homo sapiens]	0	FALSE	40.93	35	11	35	6	1	415	47.3	9.74	30.93	11	5	1.534	0.967019	43.53	123.5	76.5	15.91	13.62	High	High	Peak Found	High	Peak Found	High
High	Master Protein	Q13491-4	Isoform 4 of Neuronal membrane glycoprotein M6-b [OS=Homo sapiens]	0	FALSE	40.815	22	8	65	8	1	328	36.2	6.09	127.85	8	0	1.633	0.953702	41.92	133	67	9.45	28.49	High	High	High	High	High	High	Acetyl [N-Term]
High	Master Protein	O15372	Eukaryotic translation initiation factor 3 subunit H [OS=Homo sapiens]	0	FALSE	40.808	20	9	47	9	1	352	39.9	6.54	66.44	9	0	1.518	0.971183	59.36	117.5	82.5	33.47	3.76	High	High	High	High	High	High
High	Master Protein	Q969Z3-1	Mitochondrial amidoxime reducing component 2 [OS=Homo sapiens]	0	FALSE	40.792	27	11	43	10	1	335	38	9.16	54.58	11	2	1.302	0.99434	62.77	124	76	35.24	32.27	High	High	High	High	High	High
High	Master Protein	Q16204	coiled-coil domain-containing protein 6 [OS=Homo sapiens]	0	FALSE	40.612	26	13	36	13	1	474	53.3	7.34	37.03	13	0	2.436	0.841682	76.74	135.8	64.2	49.66	10.86	High	High	High	High	High	High
High	Master Protein	O60939	Sodium channel subunit beta-2 [OS=Homo sapiens]	0	FALSE	40.608	42	7	52	7	1	215	24.3	6.39	109.86	7	0	0.545	0.791406	12.05	83.5	116.5	6.29	12.87	High	High	High	High	High	High
High	Master Protein	P50454	Serpin H1 [OS=Homo sapiens]	0	FALSE	40.586	28	10	28	10	1	418	46.4	8.69	31.9	10	0	4.884	0.488538	63.83	164.4	35.6	37.93	9.88	High	High	High	High	High	High
High	Master Protein	O60331-3	Isoform 3 of Phosphatidylinositol 4-phosphate 5-kinase type-1 gamma [OS=Homo sapiens]	0	FALSE	40.55	13	9	39	9	1	707	77.4	5.82	64.76	9	0	2.696	0.804073	68.26	155.1	44.9	26.08	29.99	High	High	High	High	High	High
High	Master Protein	O00487	26S proteasome non-ATPase regulatory subunit 14 [OS=Homo sapiens]	0	FALSE	40.381	44	8	46	8	1	310	34.6	6.52	68.14	8	0	1.513	0.971183	46.25	116.3	83.7	29.02	18.19	High	High	High	High	High	High
High	Master Protein	Q9Y5X3	sorting nexin-5 [OS=Homo sapiens]	0	FALSE	40.241	31	12	49	11	1	404	46.8	6.76	51.95	12	0	0.549	0.793657	13.27	62.2	137.8	18.18	9.58	High	High	High	High	High	High
High	Master Protein	Q02156	Protein kinase C epsilon type [OS=Homo sapiens]	0	FALSE	40.21	19	13	22	12	1	737	83.6	7.12	18.99	13	1	3.181	0.72268	77.02	128.8	71.2	25.53	19.96	High	High	High	High	Peak Found	Peak Found
High	Master Protein	Q9H936	Mitochondrial glutamate carrier 1 [OS=Homo sapiens]	0	FALSE	40.166	33	9	54	9	1	323	34.4	9.29	104.06	9	0	0.803	0.916709	37.12	81.8	118.2	54.19	33.79	High	High	High	High	High	High
High	Master Protein	O75145-1	Liprin-alpha-3 [OS=Homo sapiens]	0	FALSE	39.898	13	11	25	11	1	1194	133.4	5.68	32.23	11	0	4.505	0.55744	64.33	178.6	21.4	32.89	17.4	High	High	High	Peak Found	Peak Found	Peak Found
High	Master Protein	Q9UK22	F-box only protein 2 [OS=Homo sapiens]	0	FALSE	39.707	24	7	53	7	1	296	33.3	4.37	100.18	7	0	0.243	0.324126	2.64	35.4	164.6	12.44	13.42	High	High	High	High	High	High
High	Master Protein	Q9UDT6-1	CAP-Gly domain-containing linker protein 2 [OS=Homo sapiens]	0	FALSE	39.659	13	12	21	12	1	1046	115.8	6.73	23.88	12	0	1.405	0.985056	72.66	145	55	18.14	16.28	High	High	High	High	High	High
High	Master Protein	Q9NRN7	L-aminoadipate-semialdehyde dehydrogenase-phosphopantetheinyl transferase [OS=Homo sapiens]	0	FALSE	39.585	32	10	68	10	1	309	35.8	6.8	88.71	10	0	1.884	0.917633	51.62	142.9	57.1	18.38	23.55	High	High	High	High	High	High
High	Master Protein	P06744-2	Isoform 2 of Glucose-6-phosphate isomerase [OS=Homo sapiens]	0	FALSE	39.508	24	11	42	11	1	569	64.3	8.91	60.8	11	0	0.738	0.899788	34.02	103.6	96.4	15.82	20.36	High	High	High	High	High	High
High	Master Protein	P12235	ADP/ATP translocase 1 [OS=Homo sapiens]	0	FALSE	39.5	34	13	68	3	1	298	33	9.76	63.24	13	0	0.913	0.948893	36.5	99.9	100.1	7.79	28.36	High	High	High	High	High	High
High	Master Protein	O14773	Tripeptidyl-peptidase 1 [OS=Homo sapiens]	0	FALSE	39.348	17	6	70	6	1	563	61.2	6.48	142.68	6	0	0.226	0.280815	2.37	41.4	158.6	26.67	15.77	High	High	High	High	High	High
High	Master Protein	P57087-1	Junctional adhesion molecule B [OS=Homo sapiens]	0	FALSE	39.325	27	9	54	9	1	298	33.2	9.09	111.19	9	0	1.854	0.921557	56.12	128.9	71.1	5.19	5.79	High	High	High	High	High	High
High	Master Protein	O75828	Carbonyl reductase [NADPH] 3 [OS=Homo sapiens]	0	FALSE	39.31	33	8	57	5	1	277	30.8	6.18	137.01	8	0	0.309	0.479372	3.41	42.6	157.4	18.47	28.32	High	High	High	High	High	High
High	Master Protein	Q96GQ5-1	RUS1 family protein C16orf58 [OS=Homo sapiens]	0	FALSE	39.261	29	13	49	13	1	468	51	6.93	46.75	13	0	0.928	0.953702	36.95	112.2	87.8	6.62	22.23	High	High	High	High	High	High
High	Master Protein	Q15067	Peroxisomal acyl-coenzyme A oxidase 1 [OS=Homo sapiens]	0	FALSE	39.26	24	11	37	11	1	660	74.4	8.16	22.53	11	0	1.501	0.972086	64.37	113.3	86.7	31.61	28.61	High	High	High	High	High	High
High	Master Protein	Q9UQB8	Brain-specific angiogenesis inhibitor 1-associated protein 2 [OS=Homo sapiens]	0	FALSE	39.138	24	13	38	13	1	552	60.8	8.9	36.35	13	0	0.759	0.903792	25.45	86.7	113.3	23.27	13.08	High	High	High	High	High	High
High	Master Protein	O60282-1	kinesin heavy chain isoform 5C [OS=Homo sapiens]	0	FALSE	39.128	10	9	31	4	1	957	109.4	6.19	38.35	9	6	5.364	0.421827	94.09	169.7	30.3	52.73	5.21	Peak Found	High	High	Peak Found	Peak Found	Peak Found
High	Master Protein	O75367-1	Core histone macro-H2A.1 [OS=Homo sapiens]	0	FALSE	39.018	34	10	36	9	1	372	39.6	9.79	68.08	10	1	3.763	0.64328	40.01	162	38	23.73	32.08	High	High	High	High	High	High
High	Master Protein	P05771-2	Isoform Beta-II of Protein kinase C beta type [OS=Homo sapiens]	0	FALSE	38.891	15	10	33	4	1	673	77	7.02	32.13	10	0	4.165	0.601245	15.11	177.1	22.9	25.45	7.58	High	High	High	Not Found	Peak Found	Not Found
High	Master Protein	P04439	HLA class I histocompatibility antigen, A-3 alpha chain [OS=Homo sapiens]	0	FALSE	38.846	43	11	36	3	1	365	40.8	6	35.87	11	8	1.251	0.996321	79.21	110.2	89.8	46.07	12.94	High	Not Found	Peak Found	Peak Found	Not Found	Not Found
High	Master Protein	Q8TBX8-1	Phosphatidylinositol 5-phosphate 4-kinase type-2 gamma [OS=Homo sapiens]	0	FALSE	38.827	26	10	40	10	1	421	47.3	6.84	53.43	10	0	0.359	0.58569	9.53	39.3	160.7	60.39	21.14	High	High	High	High	High	High
High	Master Protein	Q9P2T1-2	Isoform 2 of GMP reductase 2 [OS=Homo sapiens]	0	FALSE	38.685	27	10	42	8	1	366	39.8	7.65	61.47	10	2	0.866	0.941301	36.4	90.3	109.7	25.67	5.25	High	High	High	High	High	High
High	Master Protein	P19338	Nucleolin [OS=Homo sapiens]	0	FALSE	38.646	20	12	26	12	1	710	76.6	4.7	31.94	12	0	4.693	0.520583	58.49	169	31	54.82	18.4	High	High	High	Peak Found	High	High
High	Master Protein	P36955	Pigment epithelium-derived factor [OS=Homo sapiens]	0	FALSE	38.544	31	12	40	12	1	418	46.3	6.38	56.94	12	0	1.32	0.992145	38.22	117.6	82.4	15.1	3.39	High	High	High	High	High	High
High	Master Protein	Q92947-1	Glutaryl-CoA dehydrogenase, mitochondrial [OS=Homo sapiens]	0	FALSE	38.482	32	10	41	10	1	438	48.1	8.06	62.78	10	0	0.82	0.921557	32.76	97.1	102.9	18.46	27.98	High	High	High	High	High	High
High	Master Protein	P54764	Ephrin type-A receptor 4 [OS=Homo sapiens]	0	FALSE	38.469	12	11	29	8	1	986	109.8	6.61	46.41	11	3	6.176	0.336248	49.18	181	19	26.55	11.13	High	High	High	Peak Found	High	High
High	Master Protein	Q15738	sterol-4-alpha-carboxylate 3-dehydrogenase, decarboxylating [OS=Homo sapiens]	0	FALSE	38.455	28	9	32	9	1	373	41.9	8.06	54.49	9	0	1.586	0.96345	49.12	127.5	72.5	29.33	29.65	High	High	High	High	High	High	Acetyl [N-Term]
High	Master Protein	Q05193-1	Dynamin-1 [OS=Homo sapiens]	0	FALSE	38.388	11	11	30	11	1	864	97.3	7.17	31.34	11	0	1.636	0.953702	89.68	128.8	71.2	26.88	27.72	High	High	High	High	High	High
High	Master Protein	P25686-3	DnaJ homolog subfamily B member 2 [OS=Homo sapiens]	0	FALSE	38.342	31	10	42	10	1	324	35.6	5.95	60.08	10	0	0.538	0.783079	14.34	58	142	28.54	9.23	High	High	High	High	High	High
High	Master Protein	Q9P0L0-2	Isoform 2 of Vesicle-associated membrane protein-associated protein A [OS=Homo sapiens]	0	FALSE	38.243	33	9	46	8	1	294	32.6	8.91	45.49	9	1	0.457	0.699271	14.04	55.5	144.5	26.6	14.69	High	High	High	High	High	High
High	Master Protein	Q02410	amyloid-beta A4 precursor protein-binding family A member 1 [OS=Homo sapiens]	0	FALSE	38.24	10	7	28	7	1	837	92.8	4.93	29.92	7	0	9.012	0.135047	125.42	183.3	16.7	49.63	29.95	High	High	High	Peak Found	High	Peak Found
High	Master Protein	Q96GK7	fumarylacetoacetate hydrolase domain-containing protein 2A [OS=Homo sapiens]	0	FALSE	38.211	25	7	37	7	1	314	34.6	8.24	73.68	7	0	0.266	0.381809	3.79	38.2	161.8	28.23	20.57	High	High	High	High	High	High
High	Master Protein	Q96SZ5	2-aminoethanethiol dioxygenase [OS=Homo sapiens]	0	FALSE	38.151	46	11	54	11	1	270	29.7	6.04	60.26	11	0	1.285	0.995079	52.12	114.9	85.1	16.62	3.81	High	High	High	High	High	High
High	Master Protein	Q9UBS4	DnaJ homolog subfamily B member 11 [OS=Homo sapiens]	0	FALSE	38.076	29	9	28	9	1	358	40.5	6.18	52.49	9	0	2.211	0.878566	70.16	148	52	31.39	21.06	High	High	High	High	High	High
High	Master Protein	P43004-1	excitatory amino acid transporter 2 [OS=Homo sapiens]	0	FALSE	38.07	12	7	42	7	1	574	62.1	6.54	84.68	7	0	0.982	0.964381	77.58	107.1	92.9	27.55	25.35	High	High	High	High	High	High
High	Master Protein	Q9HCM2	Plexin-A4 [OS=Homo sapiens]	0	FALSE	37.965	5	9	32	1	1	1894	212.3	6.86	51.92	9	0	100	1.05438e-16		200		102		Not Found	High	Peak Found	Not Found	Not Found	Not Found
High	Master Protein	P46108-1	Adapter molecule crk [OS=Homo sapiens]	0	FALSE	37.906	35	10	44	10	1	304	33.8	5.55	90.42	10	0	1.3	0.99434	63.08	100	100	39.4	3.9	High	High	High	High	High	High
High	Master Protein	Q9Y5P6-2	Isoform 2 of Mannose-1-phosphate guanyltransferase beta [OS=Homo sapiens]	0	FALSE	37.749	31	10	40	10	1	387	42.6	6.29	77.18	10	0	1.215	0.996321	41.13	111.6	88.4	11.18	22.27	High	High	High	High	High	High
High	Master Protein	P40123	Adenylyl cyclase-associated protein 2 [OS=Homo sapiens]	0	FALSE	37.68	23	12	46	11	1	477	52.8	6.37	52.25	12	1	2.533	0.831497	96.54	153.1	46.9	49.8	27.04	High	High	High	High	High	High
High	Master Protein	E9PAV3	Nascent polypeptide-associated complex subunit alpha, muscle-specific form [OS=Homo sapiens]	0	FALSE	37.525	3	5	42	5	1	2078	205.3	9.58	74.53	5	0	0.639	0.853934	34.84	52.6	147.4	104.94	10.67	High	High	High	High	High	High
High	Master Protein	Q14008-3	Isoform 3 of Cytoskeleton-associated protein 5 [OS=Homo sapiens]	0	FALSE	37.467	8	12	18	12	1	2039	226.1	7.77	16.94	12	0	4.048	0.60898	63.73	183.5	16.5	15.54	29.23	High	High	High	High	Peak Found	Peak Found
High	Master Protein	P31942	Heterogeneous nuclear ribonucleoprotein H3 [OS=Homo sapiens]	0	FALSE	37.435	25	8	46	8	1	346	36.9	6.87	70.87	8	0	3.482	0.677898	52.05	148.5	51.5	41.69	31.22	High	High	High	High	High	High
High	Master Protein	P50502	Hsc70-interacting protein [OS=Homo sapiens]	0	FALSE	37.434	20	9	46	9	1	369	41.3	5.27	73.57	9	0	1.278	0.995079	72.07	115	85	35.03	14.28	High	High	High	High	High	High
High	Master Protein	Q16762	thiosulfate sulfurtransferase [OS=Homo sapiens]	0	FALSE	37.405	38	11	37	10	1	297	33.4	7.25	33.52	11	1	0.487	0.730426	18.33	53.5	146.5	45.24	10.44	High	High	High	High	High	High
High	Master Protein	P19367-3	Isoform 3 of Hexokinase-1 [OS=Homo sapiens]	0	FALSE	37.404	13	13	35	12	1	921	102.7	6.76	29.99	13	1	0.427	0.663207	6.84	57.1	142.9	7.59	16.56	High	High	High	High	High	High
High	Master Protein	Q14012	calcium/calmodulin-dependent protein kinase type 1 [OS=Homo sapiens]	0	FALSE	37.163	33	10	32	6	1	370	41.3	5.29	48.01	10	0	2.065	0.900619	66.47	119.6	80.4	19.25	24.68	High	High	Peak Found	Peak Found	High	High	Acetyl [N-Term]
High	Master Protein	Q10713	Mitochondrial-processing peptidase subunit alpha [OS=Homo sapiens]	0	FALSE	37.12	18	10	39	10	1	525	58.2	6.92	28.66	10	0	0.722	0.894283	27.94	114.4	85.6	10.43	19.52	High	High	High	High	High	High
High	Master Protein	P21695-1	Glycerol-3-phosphate dehydrogenase [NAD(+)], cytoplasmic [OS=Homo sapiens]	0	FALSE	37.082	30	11	51	11	1	349	37.5	6.18	83.19	11	0	0.68	0.875363	20.64	76.2	123.8	6.09	30.05	High	High	High	High	High	High
High	Master Protein	P53990-4	Isoform 4 of IST1 homolog [OS=Homo sapiens]	0	FALSE	37.08	23	9	32	9	1	366	40	5.35	58.09	9	0	0.986	0.964559	76.18	84.8	115.2	60.69	17.94	High	Peak Found	High	High	High	High	Acetyl [N-Term]
High	Master Protein	P53396-1	ATP-citrate synthase [OS=Homo sapiens]	0	FALSE	37.013	13	13	40	13	1	1101	120.8	7.33	42.33	13	0	2.884	0.775201	56.96	113.4	86.6	49.83	27.72	High	High	High	High	High	High
High	Master Protein	O95822	Malonyl-CoA decarboxylase, mitochondrial [OS=Homo sapiens]	0	FALSE	37.003	30	10	28	10	1	493	55	8.95	34.34	10	0	0.729	0.896807	21.08	85.9	114.1	12.02	15.75	High	High	High	High	High	High
High	Master Protein	O75521	Enoyl-CoA delta isomerase 2, mitochondrial [OS=Homo sapiens]	0	FALSE	36.954	39	11	42	11	1	394	43.6	9	45.68	11	0	0.717	0.894225	27.95	97	103	29.68	6.65	High	High	High	High	High	High
High	Master Protein	Q9UJV8	Purine-rich element-binding protein gamma [OS=Homo sapiens]	0	FALSE	36.888	27	11	49	7	1	347	39.5	9.55	86.41	11	0	4.777	0.504959	66.58	182.2	17.8	41.79	9.45	High	High	High	Peak Found	High	High
High	Master Protein	P35241-5	Isoform 5 of Radixin [OS=Homo sapiens]	0	FALSE	36.882	17	12	51	4	1	604	71	6.71	55.1	12	0	3.456	0.683792	48.41	142.3	57.7	8.67	6.99	Peak Found	High	High	Peak Found	Peak Found	Peak Found
High	Master Protein	P54709	sodium/potassium-transporting ATPase subunit beta-3 [OS=Homo sapiens]	0	FALSE	36.864	32	8	57	8	1	279	31.5	8.35	84.24	8	0	3.103	0.736911	61.59	154.2	45.8	21.77	28.97	High	High	High	High	High	High
High	Master Protein	P63010-2	Isoform 2 of AP-2 complex subunit beta [OS=Homo sapiens]	0	FALSE	36.797	11	10	53	7	1	951	105.6	5.34	58.68	10	3	0.569	0.805118	14.58	68.1	131.9	18.27	29.95	High	High	High	High	High	High
High	Master Protein	P17540	Creatine kinase S-type, mitochondrial [OS=Homo sapiens]	0	FALSE	36.762	18	8	120	1	1	419	47.5	8.19	211.5	8	0	1.544	0.964708	4.07	121.4	78.6	3.97	2.32	High	Not Found	Not Found	High	High	Peak Found
High	Master Protein	Q9GZT8-1	NIF3-like protein 1 [OS=Homo sapiens]	0	FALSE	36.757	31	10	55	10	1	377	41.9	6.65	58.58	10	0	0.805	0.917217	33.2	103.3	96.7	20.53	18.85	High	High	High	High	High	High
High	Master Protein	P30153	serine/threonine-protein phosphatase 2A 65 kDa regulatory subunit A alpha isoform [OS=Homo sapiens]	0	FALSE	36.731	21	10	28	10	1	589	65.3	5.11	35.85	10	0	0.583	0.816534	16.41	73.8	126.2	46.38	22.92	High	High	Peak Found	High	High	High
High	Master Protein	P26232	Catenin alpha-2 [OS=Homo sapiens]	0	FALSE	36.718	13	9	16	9	1	953	105.2	5.71	20.06	9	0	1.917	0.916709	64.02	136.9	63.1	49.22	23.67	High	High	High	High	High	High
High	Master Protein	Q86UW8	Hyaluronan and proteoglycan link protein 4 [OS=Homo sapiens]	0	FALSE	36.713	34	12	34	11	1	402	42.8	8.85	38.45	12	0	0.212	0.243907	2.31	20.2	179.8	7.14	1.4	Peak Found	Not Found	Peak Found	High	High	High
High	Master Protein	Q15599	Na(+)/H(+) exchange regulatory cofactor NHE-RF2 [OS=Homo sapiens]	0	FALSE	36.701	33	10	52	10	1	337	37.4	7.93	108.25	10	0	0.852	0.936472	26.15	93.1	106.9	14.27	15.48	High	High	High	High	High	High
High	Master Protein	P23634-1	Plasma membrane calcium-transporting ATPase 4 [OS=Homo sapiens]	0	FALSE	36.678	9	8	35	6	1	1241	137.8	6.6	57.57	8	2	1.666	0.948893	74.71	136.5	63.5	52.2	7.71	High	High	High	High	High	High
High	Master Protein	O75083	WD repeat-containing protein 1 [OS=Homo sapiens]	0	FALSE	36.65	21	12	22	12	1	606	66.2	6.65	33.44	12	0	2.831	0.785084	86.53	140.3	59.7	74.99	5.92	Peak Found	High	High	High	High	High
High	Master Protein	Q16836-1	Hydroxyacyl-coenzyme A dehydrogenase, mitochondrial [OS=Homo sapiens]	0	FALSE	36.528	32	11	46	11	1	314	34.3	8.85	43.44	11	0	0.589	0.816534	23.79	59.7	140.3	52.68	29	High	High	High	High	High	High
High	Master Protein	Q9Y2S2-1	Lambda-crystallin homolog [OS=Homo sapiens]	0	FALSE	36.383	28	10	50	10	1	319	35.4	6.18	79.33	10	0	0.434	0.675724	7.1	53.1	146.9	5.74	18.54	High	High	High	High	High	High
High	Master Protein	Q99614	tetratricopeptide repeat protein 1 [OS=Homo sapiens]	0	FALSE	36.359	33	10	41	10	1	292	33.5	4.84	40.29	10	0	0.551	0.793657	13.29	66.5	133.5	17.71	9.56	High	High	High	High	High	High
High	Master Protein	P36957	Dihydrolipoyllysine-residue succinyltransferase component of 2-oxoglutarate dehydrogenase complex, mitochondrial [OS=Homo sapiens]	0	FALSE	36.339	30	10	50	10	1	453	48.7	8.95	82.66	10	0	0.475	0.722259	9.25	69.2	130.8	5.48	11.37	High	High	High	High	High	High
High	Master Protein	Q9BQE5	apolipoprotein L2 [OS=Homo sapiens]	0	FALSE	36.311	30	9	26	9	1	337	37.1	6.74	34.06	9	0	0.054	0.00148064	0.18	6	194	47.63	12.75	High	Peak Found	Peak Found	High	High	High
High	Master Protein	P20020	Plasma membrane calcium-transporting ATPase 1 [OS=Homo sapiens]	0	FALSE	36.291	8	7	29	4	1	1258	138.7	6.04	39.37	7	1	1.155	0.992145	46.56	118.2	81.8	41.67	10.35	High	High	High	High	High	High
High	Master Protein	Q13505-1	Metaxin-1 [OS=Homo sapiens]	0	FALSE	36.283	23	10	50	10	1	466	51.4	9.79	64.5	10	0	0.715	0.893762	17.93	81.4	118.6	14.4	11.15	High	High	High	High	High	High
High	Master Protein	A6NDG6	glycerol-3-phosphate phosphatase [OS=Homo sapiens]	0	FALSE	36.234	36	10	45	10	1	321	34	6.14	70.07	10	0	0.789	0.913764	17.92	88	112	4.98	11.26	High	High	High	High	High	High
High	Master Protein	Q99729-2	Isoform 2 of Heterogeneous nuclear ribonucleoprotein A/B [OS=Homo sapiens]	0	FALSE	36.225	26	9	40	8	1	332	35.9	6.95	62.6	9	0	3.058	0.746002	38.91	145.6	54.4	12.41	11.13	High	High	High	High	High	High
High	Master Protein	Q13153	Serine/threonine-protein kinase PAK 1 [OS=Homo sapiens]	0	FALSE	36.209	22	11	27	3	1	545	60.6	5.76	30.33	11	0	3.408	0.695183	71.75	169.1	30.9	42.87	55.44	High	High	High	Peak Found	High	Peak Found
High	Master Protein	Q13630	GDP-L-fucose synthase [OS=Homo sapiens]	0	FALSE	36.076	33	11	44	11	1	321	35.9	6.6	54.73	11	0	1.563	0.96438	45.41	119.4	80.6	8.55	16.19	High	High	High	High	High	High
High	Master Protein	O14964	Hepatocyte growth factor-regulated tyrosine kinase substrate [OS=Homo sapiens]	0	FALSE	36.047	13	11	40	11	1	777	86.1	6.16	48.52	11	0	1.213	0.996309	38.38	108.1	91.9	18.59	6.38	High	High	High	High	High	High
High	Master Protein	O43681	ATPase ASNA1 [OS=Homo sapiens]	0	FALSE	35.885	31	8	62	8	1	348	38.8	4.91	126.98	8	0	1.51	0.971183	34.07	117.1	82.9	15.52	7.79	High	High	High	High	High	High
High	Master Protein	O00571	ATP-dependent RNA helicase DDX3X [OS=Homo sapiens]	0	FALSE	35.863	19	12	20	11	1	662	73.2	7.18	22.31	12	1	4.282	0.584483	52.2	178.2	21.8	39.25	28.47	Peak Found	High	High	Peak Found	High	High
High	Master Protein	Q96PE5-1	Opalin [OS=Homo sapiens]	0	FALSE	35.848	46	6	30	6	1	141	15.7	6.18	45.35	6	0	0.034	0.000128521	0.13	3.3	196.7	4.07	34.7	Peak Found	Not Found	Peak Found	High	High	High
High	Master Protein	Q9BV35	calcium-binding mitochondrial carrier protein SCaMC-3 [OS=Homo sapiens]	0	FALSE	35.826	27	11	36	7	1	468	52.3	7.33	57.73	11	0	0.451	0.695183	7.07	50.7	149.3	15.05	15.37	High	High	High	High	High	High
High	Master Protein	O76041-2	Isoform 2 of Nebulette [OS=Homo sapiens]	0	FALSE	35.82	31	10	32	8	1	270	31.2	8.31	40.52	10	0	0.356	0.584483	11.8	45.5	154.5	16.45	36.13	High	Peak Found	High	High	High	High
High	Master Protein	Q7Z2D5-1	Phospholipid phosphatase-related protein type 4 [OS=Homo sapiens]	0	FALSE	35.814	17	11	18	11	1	763	82.9	8.73	28.88	11	0	5.622	0.391113	82.47	184.2	15.8	26.47	17.66	High	High	High	Peak Found	Peak Found	Peak Found
High	Master Protein	P63151-2	Isoform 2 of Serine/threonine-protein phosphatase 2A 55 kDa regulatory subunit B alpha isoform [OS=Homo sapiens]	0	FALSE	35.779	26	11	39	8	1	457	53	6.49	61.39	11	3	1.193	0.995079	63.07	112.1	87.9	36.54	23.5	High	High	High	High	High	High
High	Master Protein	Q9UL15-1	BAG family molecular chaperone regulator 5 [OS=Homo sapiens]	0	FALSE	35.747	32	10	28	10	1	447	51.2	6.05	49.24	10	0	1.194	0.995079	48.1	95.3	104.7	26.96	24.2	High	High	High	High	High	High	Acetyl [N-Term]
High	Master Protein	Q8N9F7	Lysophospholipase D GDPD1 [OS=Homo sapiens]	0	FALSE	35.605	33	9	36	9	1	314	36.1	8.47	46.27	9	0	1.549	0.964559	36.88	123	77	15.13	7.66	High	High	High	High	High	High
High	Master Protein	Q9NVT9	armadillo repeat-containing protein 1 [OS=Homo sapiens]	0	FALSE	35.54	38	9	36	9	1	282	31.3	5.74	50.18	9	0	0.508	0.752829	10.95	71	129	23.38	6.73	High	High	High	High	High	High
High	Master Protein	Q12840	Kinesin heavy chain isoform 5A [OS=Homo sapiens]	0	FALSE	35.479	8	8	31	1	1	1032	117.3	5.9	34.83	8	2	3.145	0.730426	126.48	150.8	49.2	45.61	8.83	Peak Found	High	High	Not Found	Not Found	Not Found
High	Master Protein	O43427	Acidic fibroblast growth factor intracellular-binding protein [OS=Homo sapiens]	0	FALSE	35.441	32	10	40	10	1	364	41.9	6.48	34.79	10	0	1.222	0.996321	40.75	112.9	87.1	23.66	20.84	High	High	High	High	High	High
High	Master Protein	O75822	Eukaryotic translation initiation factor 3 subunit J [OS=Homo sapiens]	0	FALSE	35.416	26	9	38	9	1	258	29	4.83	61.9	9	0	0.961	0.96345	63.3	89.3	110.7	39.25	12.06	High	High	High	High	High	High
High	Master Protein	Q8NBU5	ATPase family aaa domain-containing protein 1 [OS=Homo sapiens]	0	FALSE	35.293	36	9	46	9	1	361	40.7	6.9	50.11	9	0	0.6	0.828241	18.28	67.4	132.6	35.34	16.56	High	High	High	High	High	High
High	Master Protein	O00445	Synaptotagmin-5 [OS=Homo sapiens]	0	FALSE	35.21	16	6	74	3	1	386	42.9	9.17	144.89	6	0	1.262	0.995642	4.33	111.6	88.4	9.86	9.19	High	High	High	High	High	High
High	Master Protein	P51649-2	Isoform 2 of Succinate-semialdehyde dehydrogenase, mitochondrial [OS=Homo sapiens]	0	FALSE	35.201	22	10	33	10	1	548	58.6	8.09	47.15	10	0	0.475	0.722259	12.24	60	140	37.74	21.75	High	High	High	High	High	High
High	Master Protein	O94811	Tubulin polymerization-promoting protein [OS=Homo sapiens]	0	FALSE	35.178	47	11	32	11	1	219	23.7	9.44	38.93	11	0	0.22	0.263876	2.31	32.4	167.6	11.79	6.26	Peak Found	Peak Found	High	High	High	High
High	Master Protein	P17858-1	ATP-dependent 6-phosphofructokinase, liver type [OS=Homo sapiens]	0	FALSE	35.104	13	8	19	5	1	780	85	7.5	36.96	8	0	3.096	0.739177	88.61	105	95	12.66	4.82	Peak Found	High	High	Peak Found	High	Peak Found
High	Master Protein	Q7Z3B1	Neuronal growth regulator 1 [OS=Homo sapiens]	0	FALSE	34.979	27	7	30	7	1	354	38.7	6.21	51.63	7	0	1.508	0.971183	66.01	137.5	62.5	38.31	76.16	High	High	High	High	High	High
High	Master Protein	P05023	Sodium/potassium-transporting ATPase subunit alpha-1 [OS=Homo sapiens]	0	FALSE	34.935	12	10	26	2	1	1023	112.8	5.49	46.54	10	7	0.663	0.869182	19.85	78.5	121.5	14.71	4.19	Peak Found	Peak Found	Peak Found	Peak Found	High	High
High	Master Protein	P00966	Argininosuccinate synthase [OS=Homo sapiens]	0	FALSE	34.892	25	12	52	12	1	412	46.5	8.02	55.79	12	0	0.51	0.754451	12.03	72.8	127.2	12.37	23.43	High	High	High	High	High	High
High	Master Protein	Q96I99-1	Succinate--CoA ligase [GDP-forming] subunit beta, mitochondrial [OS=Homo sapiens]	0	FALSE	34.766	25	10	29	10	1	432	46.5	6.39	39.27	10	0	0.705	0.885334	19.78	83.1	116.9	21.57	14.52	High	High	High	High	High	High
High	Master Protein	P55209	Nucleosome assembly protein 1-like 1 [OS=Homo sapiens]	0	FALSE	34.728	15	7	43	5	1	391	45.3	4.46	47.92	7	2	1.272	0.995079	45.22	118.7	81.3	19.67	26.81	High	High	High	High	High	High
High	Master Protein	Q96KP4	cytosolic non-specific dipeptidase [OS=Homo sapiens]	0	FALSE	34.708	24	9	27	9	1	475	52.8	5.97	52.33	9	0	0.596	0.823016	15.33	69.5	130.5	17.66	7.22	High	High	High	High	High	High
High	Master Protein	Q8TD22	Sideroflexin-5 [OS=Homo sapiens]	0	FALSE	34.675	25	9	72	9	1	340	37.1	9.33	78.22	9	0	0.935	0.953702	37.67	108.5	91.5	11.01	28.44	High	High	High	High	High	High
High	Master Protein	P08779	Keratin, type I cytoskeletal 16 [OS=Homo sapiens]	0	TRUE	34.671	18	10	50	2	1	473	51.2	5.05	65.59	10	0	1.089	0.985056	46.72	104.2	95.8	46.72	18.55	Peak Found	Peak Found	High	High	Peak Found	Peak Found
High	Master Protein	O75475-1	PC4 and SFRS1-interacting protein [OS=Homo sapiens]	0	FALSE	34.633	25	13	39	13	1	530	60.1	9.13	20.86	13	0	0.384	0.613958	16.96	23.6	176.4	79.41	12.31	High	High	High	High	High	High
High	Master Protein	P46109	Crk-like protein [OS=Homo sapiens]	0	FALSE	34.626	38	8	36	8	1	303	33.8	6.74	65.81	8	0	0.319	0.501958	6.97	50.2	149.8	30.1	16.09	High	High	Peak Found	High	High	High
High	Master Protein	P10319	HLA class I histocompatibility antigen, B-58 alpha chain [OS=Homo sapiens]	0	FALSE	34.548	34	9	28	1	1	362	40.3	6.3	55.82	9	3	1.075	0.985056	70	127.9	72.1	27.63	20.14	Not Found	High	Not Found	Not Found	Not Found	Not Found
High	Master Protein	P49674	Casein kinase I isoform epsilon [OS=Homo sapiens]	0	FALSE	34.533	27	9	41	4	1	416	47.3	9.66	31.55	9	0	1.265	0.995126	84.15	92.4	107.6	76.03	6.86	High	High	High	High	High	High
High	Master Protein	Q9UJU6-1	Drebrin-like protein [OS=Homo sapiens]	0	FALSE	34.524	29	9	36	1	1	430	48.2	5.05	55.84	9	9	0.632	0.848603	21.71	61.9	138.1	43.46	12.59	High	Peak Found	High	High	High	High
High	Master Protein	Q5VW32	BRO1 domain-containing protein BROX [OS=Homo sapiens]	0	FALSE	34.438	23	10	30	10	1	411	46.4	7.65	34.88	10	0	0.753	0.90358	23.13	87.5	112.5	11.28	9.05	High	High	High	High	High	High
High	Master Protein	Q9Y2Z9-1	Ubiquinone biosynthesis monooxygenase COQ6, mitochondrial [OS=Homo sapiens]	0	FALSE	34.052	22	9	40	9	1	468	50.8	7.3	54.66	9	0	0.485	0.730426	11.95	61	139	5.81	7.48	High	High	High	High	High	High
High	Master Protein	Q9UJU6-2	Isoform 2 of Drebrin-like protein [OS=Homo sapiens]	0	FALSE	34.006	29	9	34	1	1	431	48.3	5.05	48.28	9	0	0.483	0.728378	14.28	53.9	146.1	73.38	27.94	High	Peak Found	Peak Found	High	High	High
High	Master Protein	O75746	Calcium-binding mitochondrial carrier protein Aralar1 [OS=Homo sapiens]	0	FALSE	33.943	15	9	16	9	1	678	74.7	8.38	26.45	9	0	0.297	0.444571	4.54	29.3	170.7	6.3	29.75	Peak Found	Peak Found	Peak Found	High	High	High
High	Master Protein	Q5T6V5	queuosine salvage protein [OS=Homo sapiens]	0	FALSE	33.897	28	11	48	11	1	341	39	5.88	50.32	11	0	1.52	0.971183	36.06	123.3	76.7	16.8	2.78	High	High	High	High	High	High	Acetyl [N-Term]
High	Master Protein	Q9BWQ8	protein lifeguard 2 [OS=Homo sapiens]	0	FALSE	33.82	14	5	37	5	1	316	35.1	6.52	68.55	5	0	0.191	0.183795	1.33	27.7	172.3	25.92	23.24	High	High	Peak Found	High	High	High
High	Master Protein	P27816-1	Microtubule-associated protein 4 [OS=Homo sapiens]	0	FALSE	33.738	13	11	32	11	1	1152	120.9	5.43	52	11	0	1.048	0.985056	75.36	77.4	122.6	60.93	34.94	High	High	High	High	High	High
High	Master Protein	Q9Y276	Mitochondrial chaperone BCS1 [OS=Homo sapiens]	0	FALSE	33.575	20	8	33	8	1	419	47.5	8.5	71.18	8	0	0.905	0.948893	57.45	82.4	117.6	15.56	19.25	High	High	High	High	High	High
High	Master Protein	P23381	Tryptophan--tRNA ligase, cytoplasmic [OS=Homo sapiens]	0	FALSE	33.569	26	8	32	8	1	471	53.1	6.23	51.53	8	0	1.756	0.941756	47.13	126.9	73.1	25.24	11.27	High	High	High	High	High	High
High	Master Protein	Q15811	Intersectin-1 [OS=Homo sapiens]	0	FALSE	33.492	6	10	20	10	1	1721	195.3	7.77	29.57	10	0	4.071	0.608781	86.16	165.1	34.9	51.84	11.29	Peak Found	High	High	Peak Found	High	High
High	Master Protein	Q6DN90-1	IQ motif and SEC7 domain-containing protein 1 [OS=Homo sapiens]	0	FALSE	33.488	12	12	19	8	1	963	108.2	6.93	23.79	12	3	3.207	0.722259	53.76	159.8	40.2	32.77	13.78	Peak Found	High	High	Peak Found	High	High
High	Master Protein	P48454-3	Isoform 3 of Serine/threonine-protein phosphatase 2B catalytic subunit gamma isoform [OS=Homo sapiens]	0	FALSE	33.414	13	7	36	3	1	521	59.2	6.99	46.16	7	0	2.037	0.90358	63.66	181.7	18.3	28.24	19.12	Peak Found	High	High	Peak Found	Not Found	Not Found
High	Master Protein	P54284	Voltage-dependent L-type calcium channel subunit beta-3 [OS=Homo sapiens]	0	FALSE	33.387	16	8	25	4	1	484	54.5	6.35	36.24	8	6	2.142	0.892748	56.34	142.6	57.4	31.23	11.63	Peak Found	High	High	High	High	High
High	Master Protein	P28289	Tropomodulin-1 [OS=Homo sapiens]	0	FALSE	33.305	36	9	34	8	1	359	40.5	5.1	31.84	9	1	0.925	0.953702	46.69	93.9	106.1	42.32	9.05	High	High	High	High	High	High
High	Master Protein	Q9Y2C4	Nuclease EXOG, mitochondrial [OS=Homo sapiens]	0	FALSE	33.304	29	9	35	9	1	368	41.1	8.27	29.59	9	0	1.21	0.995126	63.62	108.7	91.3	18.84	35.3	High	High	High	High	High	High
High	Master Protein	P05534	HLA class I histocompatibility antigen, A-24 alpha chain [OS=Homo sapiens]	0	FALSE	33.195	34	9	30	2	1	365	40.7	6.34	36.23	9	0	1.089	0.985056	111.32	99.2	100.8	69.18	9.87	Not Found	High	Peak Found	High	Not Found	Not Found
High	Master Protein	P25325-2	Isoform 2 of 3-mercaptopyruvate sulfurtransferase [OS=Homo sapiens]	0	FALSE	33.124	34	9	46	9	1	317	35.2	6.61	48.26	9	0	1.435	0.985056	57.26	68.1	131.9	7.17	11.98	High	High	High	High	High	High
High	Master Protein	Q15493-1	Regucalcin [OS=Homo sapiens]	0	FALSE	33.109	31	7	23	7	1	299	33.2	6.25	47.2	7	0	0.336	0.549989	7.27	37.4	162.6	20.32	27.5	High	High	High	High	High	High
High	Master Protein	Q96AG4	Leucine-rich repeat-containing protein 59 [OS=Homo sapiens]	0	FALSE	33.1	26	10	49	10	1	307	34.9	9.57	47.51	10	0	1.061	0.985056	49.38	100.2	99.8	41.34	6.36	High	High	High	High	High	High
High	Master Protein	Q7L2H7	Eukaryotic translation initiation factor 3 subunit M [OS=Homo sapiens]	0	FALSE	33.088	25	9	24	9	1	374	42.5	5.63	31.19	9	0	1.815	0.931173	41.11	132.5	67.5	7.16	2.71	High	High	High	High	High	High
High	Master Protein	Q9H1Z4	WD repeat-containing protein 13 [OS=Homo sapiens]	0	FALSE	33.064	19	8	32	8	1	485	53.7	9.14	50.92	8	0	1.398	0.985056	39.53	110.4	89.6	30.83	8.15	High	High	High	High	High	High
High	Master Protein	Q6PIU2-2	Isoform 2 of Neutral cholesterol ester hydrolase 1 [OS=Homo sapiens]	0	FALSE	32.87	19	7	47	7	1	416	46.6	6.62	64.94	7	0	0.97	0.963669	47.86	94.2	105.8	28.51	15.9	High	High	High	High	High	High
High	Master Protein	P53365	Arfaptin-2 [OS=Homo sapiens]	0	FALSE	32.867	28	9	22	8	1	341	37.8	6.04	33.07	9	1	0.453	0.698209	16.38	37	163	48.22	1.93	High	High	High	High	High	High
High	Master Protein	Q16629	serine/arginine-rich splicing factor 7 [OS=Homo sapiens]	0	FALSE	32.858	24	7	44	7	1	238	27.4	11.82	78.31	7	0	2.814	0.790707	49.63	142.3	57.7	21.64	28.59	High	High	High	High	High	High
High	Master Protein	O43639	Cytoplasmic protein NCK2 [OS=Homo sapiens]	0	FALSE	32.72	26	8	27	7	1	380	42.9	6.95	29.87	8	1	0.972	0.963669	75.43	81.3	118.7	61.41	3.59	High	High	High	High	High	High
High	Master Protein	Q9NWV8	BRISC and BRCA1-A complex member 1 [OS=Homo sapiens]	0	FALSE	32.68	31	7	33	7	1	329	36.5	4.64	57.8	7	0	0.863	0.940651	38.31	95.4	104.6	34.2	3.53	High	High	High	High	High	High	Acetyl [N-Term]
High	Master Protein	Q7Z7K6-1	Centromere protein V [OS=Homo sapiens]	0	FALSE	32.594	39	7	21	7	1	275	29.9	9.73	32.48	7	0	7.107	0.248425	67.02	191.2	8.8	72.83	37.06	High	High	High	High	High	Peak Found
High	Master Protein	Q86X76-3	Isoform 4 of Deaminated glutathione amidase [OS=Homo sapiens]	0	FALSE	32.366	28	10	30	10	1	367	40.2	6.9	37.12	10	0	0.411	0.646929	8.88	59.8	140.2	18.73	14.04	High	High	High	High	High	High
High	Master Protein	Q8WXD9	Caskin-1 [OS=Homo sapiens]	0	FALSE	32.329	10	9	24	9	1	1431	149.7	9.14	25.14	9	0	1.174	0.99434	85.19	128.1	71.9	8.26	8.18	High	High	High	High	High	High
High	Master Protein	P41217-3	Isoform 3 of OX-2 membrane glycoprotein [OS=Homo sapiens]	0	FALSE	32.314	22	5	46	5	1	294	33	8.51	74.92	5	0	1.217	0.996321	59.19	118.7	81.3	22.65	24.05	High	High	High	High	High	High
High	Master Protein	P23588	eukaryotic translation initiation factor 4B [OS=Homo sapiens]	0	FALSE	32.252	19	9	30	9	1	611	69.1	5.73	40.13	9	0	0.672	0.875363	33.82	67.3	132.7	6.41	16.83	High	High	High	High	High	High
High	Master Protein	Q9UNF0	Protein kinase C and casein kinase substrate in neurons protein 2 [OS=Homo sapiens]	0	FALSE	32.158	17	9	35	8	1	486	55.7	5.2	34.39	9	0	2.372	0.85724	71.56	142.7	57.3	51.31	20.14	High	High	High	High	High	High
High	Master Protein	P38606	V-type proton ATPase catalytic subunit A [OS=Homo sapiens]	0	FALSE	32.152	21	10	26	10	1	617	68.3	5.52	39.25	10	0	0.515	0.759533	16.18	97.2	102.8	28.72	38.48	High	High	High	High	High	High
High	Master Protein	Q9BV79	Enoyl-[acyl-carrier-protein] reductase, mitochondrial [OS=Homo sapiens]	0	FALSE	32.129	24	9	59	9	1	373	40.4	8.76	73.66	9	0	0.386	0.619157	4.83	54	146	15.53	18.16	High	High	High	High	High	High
High	Master Protein	Q99816	tumor susceptibility gene 101 protein [OS=Homo sapiens]	0	FALSE	31.887	20	6	30	6	1	390	43.9	6.46	48.34	6	0	1.799	0.936472	93.47	137.2	62.8	64.53	22.44	High	High	High	High	High	High
High	Master Protein	P11766	alcohol dehydrogenase class-3 [OS=Homo sapiens]	0	FALSE	31.851	29	10	52	10	1	374	39.7	7.49	41.96	10	0	1.234	0.99922	32.62	109.4	90.6	8.26	10.42	High	High	High	High	High	High
High	Master Protein	Q01105-2	Isoform 2 of Protein SET [OS=Homo sapiens]	0	FALSE	31.844	26	8	51	8	1	277	32.1	4.22	69.58	8	0	1.98	0.907932	44.26	133.1	66.9	22.66	15.5	High	High	High	High	High	High
High	Master Protein	P07339	Cathepsin D [OS=Homo sapiens]	0	FALSE	31.814	26	9	52	9	1	412	44.5	6.54	54.76	9	0	0.502	0.746002	10.33	68.3	131.7	16.28	3.32	High	High	High	High	High	High
High	Master Protein	Q9BQA1	Methylosome protein 50 [OS=Homo sapiens]	0	FALSE	31.784	30	8	36	8	1	342	36.7	5.17	65.54	8	0	2.041	0.90358	41.11	128.7	71.3	19.47	3.84	High	High	High	High	High	High
High	Master Protein	Q9C0C9	(E3-independent) E2 ubiquitin-conjugating enzyme [OS=Homo sapiens]	0	FALSE	31.778	7	6	20	6	1	1292	141.2	5.12	22.72	6	0	13.618	0.0353144	91.42	192.9	7.1	46.62	2.95	High	High	High	Peak Found	Peak Found	Peak Found
High	Master Protein	Q9Y4W6	AFG3-like protein 2 [OS=Homo sapiens]	0	FALSE	31.709	14	12	42	12	1	797	88.5	8.66	37.92	12	0	1.152	0.992145	59.17	112.7	87.3	25.44	10.33	High	High	High	High	High	High
High	Master Protein	O75936	gamma-butyrobetaine dioxygenase [OS=Homo sapiens]	0	FALSE	31.559	20	7	33	7	1	387	44.7	6.74	49.26	7	0	0.914	0.948893	38.61	101.8	98.2	24.44	5.67	High	High	High	High	High	High
High	Master Protein	O43399-3	Isoform 3 of Tumor protein D54 [OS=Homo sapiens]	0	FALSE	31.517	40	9	29	2	1	209	22.5	6.7	45.91	9	7	0.616	0.840221	33.47	57.8	142.2	38.82	6.39	Peak Found	Peak Found	Not Found	High	High	Not Found	Acetyl [N-Term]
High	Master Protein	P46926	glucosamine-6-phosphate isomerase 1 [OS=Homo sapiens]	0	FALSE	31.405	26	8	25	8	1	289	32.6	6.92	30.82	8	0	0.61	0.835944	32.75	56.8	143.2	58.56	36.49	High	High	High	High	High	High
High	Master Protein	Q00839	Heterogeneous nuclear ribonucleoprotein U [OS=Homo sapiens]	0	FALSE	31.358	17	12	20	11	1	825	90.5	6	14.6	12	1	7.022	0.256314	83.65	187.2	12.8	45.45	29.3	High	High	High	Peak Found	Peak Found	High
High	Master Protein	Q9BQG1	Synaptotagmin-3 [OS=Homo sapiens]	0	FALSE	31.293	15	8	30	8	1	590	63.3	6.62	45.38	8	0	2.435	0.841682	53.82	146.3	53.7	19.57	20.92	High	High	High	High	High	High
High	Master Protein	Q9UHJ6	Sedoheptulokinase [OS=Homo sapiens]	0	FALSE	31.283	23	8	32	8	1	478	51.5	6.83	47.21	8	0	1.39	0.985056	77.05	117.3	82.7	28.61	18.7	High	High	High	High	High	High
High	Master Protein	P30533	alpha-2-macroglobulin receptor-associated protein [OS=Homo sapiens]	0	FALSE	31.228	29	9	37	9	1	357	41.4	8.78	22.55	9	0	1.174	0.99434	42.06	99.6	100.4	15.11	18.78	High	High	High	High	High	High
High	Master Protein	P82650	28S ribosomal protein S22, mitochondrial [OS=Homo sapiens]	0	FALSE	31.113	25	8	30	8	1	360	41.3	7.9	38.92	8	0	1.229	0.998721	56.16	110.6	89.4	5	33.11	High	High	High	High	High	High
High	Master Protein	Q9Y2H0-1	Isoform 2 of Disks large-associated protein 4 [OS=Homo sapiens]	0	FALSE	31.109	9	8	17	8	1	989	107.5	7.3	26.32	8	0	2.671	0.806773	77.06	152.8	47.2	30.39	2.1	High	High	High	High	High	Peak Found
High	Master Protein	P02545	Prelamin-A/C [OS=Homo sapiens]	0	FALSE	31.072	16	9	35	8	1	664	74.1	7.02	68.69	9	0	0.985	0.964555	39.62	104.1	95.9	10.6	15.13	High	High	High	High	High	High
High	Master Protein	P26038	Moesin [OS=Homo sapiens]	0	FALSE	31.021	14	10	49	3	1	577	67.8	6.4	52.72	10	0	1.906	0.916709	62.77	130.2	69.8	41.22	20.26	Peak Found	Peak Found	High	Peak Found	Peak Found	High
High	Master Protein	P45381	aspartoacylase [OS=Homo sapiens]	0	FALSE	30.877	31	8	26	8	1	313	35.7	6.52	37.62	8	0	0.152	0.0976621	1.7	16.5	183.5	16.42	31.64	Peak Found	High	Peak Found	High	High	High
High	Master Protein	Q9UIC8-2	Isoform 2 of Leucine carboxyl methyltransferase 1 [OS=Homo sapiens]	0	FALSE	30.87	18	8	40	8	1	357	41.1	7.01	49.53	8	0	1.568	0.963669	52.17	121.6	78.4	25.74	10.86	High	High	High	High	High	High
High	Master Protein	Q14183	Double C2-like domain-containing protein alpha [OS=Homo sapiens]	0	FALSE	30.85	31	9	29	8	1	400	43.9	7.24	39.2	9	1	1.865	0.921557	46.6	134.5	65.5	13.05	18.66	High	High	High	High	High	High
High	Master Protein	Q9UKG1	DCC-interacting protein 13-alpha [OS=Homo sapiens]	0	FALSE	30.79	16	8	23	8	1	709	79.6	5.41	37.67	8	0	2.226	0.87618	63.94	134.5	65.5	65.33	17.99	High	High	High	Peak Found	High	High
High	Master Protein	Q9NZJ7	Mitochondrial carrier homolog 1 [OS=Homo sapiens]	0	FALSE	30.767	22	9	25	9	1	389	41.5	9.32	35.31	9	0	2.204	0.879828	68.64	136.1	63.9	11.04	33.83	High	High	High	High	High	High
High	Master Protein	P53677	AP-3 complex subunit mu-2 [OS=Homo sapiens]	0	FALSE	30.764	20	7	30	5	1	418	46.9	7.56	45.31	7	2	0.631	0.848555	26.36	65.2	134.8	61.05	14	High	Peak Found	High	High	High	High
High	Master Protein	O95757	Heat shock 70 kDa protein 4L [OS=Homo sapiens]	0	FALSE	30.585	13	10	22	7	1	839	94.5	5.88	23.81	10	0	1.486	0.975072	64.19	114.6	85.4	41.14	30.74	High	High	High	High	High	High
High	Master Protein	P50440-1	glycine amidinotransferase, mitochondrial [OS=Homo sapiens]	0	FALSE	30.551	25	8	28	8	1	423	48.4	8.05	35.17	8	0	0.974	0.963669	49.15	93.6	106.4	6.92	12.69	High	High	High	High	High	High
High	Master Protein	Q8TDJ6-3	Isoform 3 of DmX-like protein 2 [OS=Homo sapiens]	0	FALSE	30.546	4	10	15	10	1	3037	339.5	6.38	17.77	10	0	4.261	0.585468	61.52	177.4	22.6	19.84	28.66	Peak Found	High	High	Peak Found	Peak Found	Peak Found
High	Master Protein	Q9NZL4-3	Isoform 3 of Hsp70-binding protein 1 [OS=Homo sapiens]	0	FALSE	30.534	28	9	33	9	1	405	44.5	6.47	60.43	9	0	1.531	0.967865	54.47	112.6	87.4	26.56	17.25	High	High	High	High	High	High
High	Master Protein	Q9BVG4	Protein PBDC1 [OS=Homo sapiens]	0	FALSE	30.506	36	8	21	8	1	233	26	4.79	31.64	8	0	2.618	0.816534	67.91	128.9	71.1	16.22	25.03	High	High	High	High	High	High
High	Master Protein	P53779	mitogen-activated protein kinase 10 [OS=Homo sapiens]	0	FALSE	30.456	20	8	40	2	1	464	52.6	6.79	45.2	8	2	0.92	0.948893	27.86	101.8	98.2	22.33	14.98	High	High	High	High	High	High
High	Master Protein	Q13510-2	Isoform 2 of Acid ceramidase [OS=Homo sapiens]	0	FALSE	30.407	19	9	50	9	1	411	46.5	7.85	94.53	9	0	0.871	0.941756	37.86	97.8	102.2	16.1	10.61	High	High	High	High	High	High
High	Master Protein	P45983-1	Mitogen-activated protein kinase 8 [OS=Homo sapiens]	0	FALSE	30.372	22	9	34	5	1	427	48.3	6.89	32.49	9	5	1.41	0.985056	66.4	107.8	92.2	19.24	11.28	High	High	High	High	Peak Found	Peak Found
High	Master Protein	Q6ZVL6	UPF0606 protein KIAA1549L [OS=Homo sapiens]	0	FALSE	30.357	6	9	23	9	1	1849	198.9	8.31	24.97	9	0	0.802	0.916709	26.02	82.9	117.1	11.91	9.9	High	High	High	High	High	High
High	Master Protein	Q14722-2	Isoform KvB1.1 of Voltage-gated potassium channel subunit beta-1 [OS=Homo sapiens]	0	FALSE	30.344	17	7	25	3	1	401	44.7	9.32	45.25	7	0	0.461	0.704359	5.92	65.1	134.9	24.62	28.07	Peak Found	High	Peak Found	High	High	High
High	Master Protein	Q9H3Q1	Cdc42 effector protein 4 [OS=Homo sapiens]	0	FALSE	30.22	27	7	22	7	1	356	38	5.19	31.28	7	0	1.721	0.947344	104.29	92.6	107.4	75.04	19.62	High	Peak Found	High	High	High	High
High	Master Protein	Q96CW1	AP-2 complex subunit mu [OS=Homo sapiens]	0	FALSE	30.191	25	10	34	10	1	435	49.6	9.54	21.96	10	0	2.662	0.806773	65.76	152.3	47.7	36.06	16.97	High	High	High	High	High	High
High	Master Protein	P18031	Tyrosine-protein phosphatase non-receptor type 1 [OS=Homo sapiens]	0	FALSE	30.152	23	8	18	8	1	435	49.9	6.27	32.64	8	0	7.093	0.249555	12.67	185.2	14.8	20.07	7.4	High	High	High	Not Found	Peak Found	Peak Found	Acetyl [N-Term]
High	Master Protein	O00305-1	Voltage-dependent L-type calcium channel subunit beta-4 [OS=Homo sapiens]	0	FALSE	30.068	16	7	20	3	1	520	58.1	9.32	32.14	7	0	1.386	0.985056	76.12	122	78	56.75	25.31	Peak Found	High	Peak Found	Peak Found	High	Peak Found
High	Master Protein	P63244	Receptor of activated protein C kinase 1 [OS=Homo sapiens]	0	FALSE	30.012	31	9	26	9	1	317	35.1	7.69	35.01	9	0	1.174	0.99434	48.36	108.8	91.2	35.61	19.27	High	High	High	High	High	High
High	Master Protein	Q02978	Mitochondrial 2-oxoglutarate/malate carrier protein [OS=Homo sapiens]	0	FALSE	30.002	35	10	30	10	1	314	34	9.91	46.4	10	0	0.601	0.829233	13.85	63.9	136.1	5.27	9.47	High	High	High	High	High	High
High	Master Protein	Q9UHD1	cysteine and histidine-rich domain-containing protein 1 [OS=Homo sapiens]	0	FALSE	29.99	41	9	25	9	1	332	37.5	7.87	25.74	9	0	1.017	0.972049	61.59	99.9	100.1	64.02	4.49	High	High	Peak Found	High	High	High
High	Master Protein	P04156-1	Major prion protein [OS=Homo sapiens]	0	FALSE	29.964	17	5	59	5	1	253	27.6	9	108.61	5	0	0.861	0.939897	38.52	92.4	107.6	11.31	33.18	High	High	High	High	High	High
High	Master Protein	P23193	Transcription elongation factor A protein 1 [OS=Homo sapiens]	0	FALSE	29.929	29	9	24	9	1	301	33.9	8.38	19.05	9	0	1.295	0.995079	58.29	111.4	88.6	33.24	4.13	High	High	High	High	High	High
High	Master Protein	Q13867	bleomycin hydrolase [OS=Homo sapiens]	0	FALSE	29.837	18	7	50	7	1	455	52.5	6.27	112.35	7	0	1.985	0.907519	55.37	120.2	79.8	34.21	33.72	High	High	High	High	High	High
High	Master Protein	Q8N6T3-2	Isoform 2 of ADP-ribosylation factor GTPase-activating protein 1 [OS=Homo sapiens]	0	FALSE	29.827	27	10	33	10	1	414	45.6	5.78	24.77	10	0	0.582	0.81608	23.77	71.5	128.5	31.49	14.11	High	High	High	High	High	High
High	Master Protein	Q9NUL3	Double-stranded RNA-binding protein Staufen homolog 2 [OS=Homo sapiens]	0	FALSE	29.753	16	9	23	7	1	570	62.6	9.61	29.83	9	1	3.987	0.613958	38.13	167.9	32.1	12.83	8.54	High	High	High	High	High	Peak Found
High	Master Protein	Q92558	wiskott-Aldrich syndrome protein family member 1 [OS=Homo sapiens]	0	FALSE	29.664	18	8	30	7	1	559	61.6	6.46	57.06	8	1	0.696	0.879828	30.74	72.7	127.3	38.43	18.94	High	High	High	High	High	High
High	Master Protein	Q15768	Ephrin-B3 [OS=Homo sapiens]	0	FALSE	29.662	27	7	26	7	1	340	35.8	8.6	45.41	7	0	3.413	0.695129	32.42	159.1	40.9	16.54	20.06	High	High	High	High	High	High
High	Master Protein	O43301	Heat shock 70 kDa protein 12A [OS=Homo sapiens]	0	FALSE	29.577	14	9	19	9	1	675	74.9	6.77	30.9	9	0	1.531	0.968079	43.07	122.1	77.9	34.42	18.81	High	High	High	Peak Found	High	High
High	Master Protein	P33176	Kinesin-1 heavy chain [OS=Homo sapiens]	0	FALSE	29.529	8	7	27	2	1	963	109.6	6.51	30.1	7	0	0.165	0.124963	2.16	39.4	160.6	33.38	85.17	Peak Found	High	High	Peak Found	Not Found	Peak Found
High	Master Protein	Q01130	serine/arginine-rich splicing factor 2 [OS=Homo sapiens]	0	FALSE	29.5	23	5	48	5	1	221	25.5	11.85	94.05	5	0	2.349	0.858659	54.76	143.7	56.3	36.24	33.18	High	High	High	High	High	High
High	Master Protein	Q12906-7	Isoform 7 of Interleukin enhancer-binding factor 3 [OS=Homo sapiens]	0	FALSE	29.347	12	10	16	9	1	898	95.7	8.81	13.13	10	1	6.015	0.352856	66.53	190.9	9.1	30.81	8.33	High	High	High	Not Found	Peak Found	Peak Found
High	Master Protein	P13637-3	Isoform 3 of Sodium/potassium-transporting ATPase subunit alpha-3 [OS=Homo sapiens]	0	FALSE	29.333	11	9	25	1	1	1026	113	5.38	43.45	9	0	0.904	0.948893	48.74	95	105	29.03	60.1	Not Found	Peak Found	Peak Found	Peak Found	High	Peak Found
High	Master Protein	Q969X5	Endoplasmic reticulum-Golgi intermediate compartment protein 1 [OS=Homo sapiens]	0	FALSE	29.274	29	9	50	9	1	290	32.6	7.06	60.19	9	0	1.961	0.909318	24.12	137.3	62.7	8.04	6.12	High	High	High	High	High	High
High	Master Protein	Q13151	Heterogeneous nuclear ribonucleoprotein A0 [OS=Homo sapiens]	0	FALSE	29.272	29	7	21	6	1	305	30.8	9.29	25.18	7	0	4.273	0.584483	89.76	148.7	51.3	106.99	21.51	High	High	High	Peak Found	Peak Found	High
High	Master Protein	P50993	Sodium/potassium-transporting ATPase subunit alpha-2 [OS=Homo sapiens]	0	FALSE	29.223	10	8	24	1	1	1020	112.2	5.66	41.99	8	0	0.01	1.05438e-16			200		63.9	Not Found	Not Found	Not Found	High	High	Peak Found
High	Master Protein	O43399-7	Isoform 7 of Tumor protein D54 [OS=Homo sapiens]	0	FALSE	29.212	36	8	27	1	1	229	24.8	6.42	45.91	8	0								Not Found	Not Found	Not Found	Not Found	High	Not Found	Acetyl [N-Term]
High	Master Protein	P30491	HLA class I histocompatibility antigen, B-53 alpha chain [OS=Homo sapiens]	0	FALSE	29.171	29	8	27	1	1	362	40.5	6.46	52.04	8	0	2.769	0.793657	31.24	154	46	22.43	25.01	Not Found	Not Found	High	Not Found	Peak Found	High
High	Master Protein	Q13228-4	Isoform 4 of Selenium-binding protein 1 [OS=Homo sapiens]	0	FALSE	29.12	20	10	24	10	1	514	56.8	6.48	35.47	10	0	0.483	0.728378	16.04	66.6	133.4	5.73	8.54	Peak Found	Peak Found	High	High	High	High
High	Master Protein	P55795	heterogeneous nuclear ribonucleoprotein H2 [OS=Homo sapiens]	0	FALSE	29.111	20	7	41	1	1	449	49.2	6.3	62.35	7	0	5.15	0.444571	29.91	162.1	37.9	18.22	24.53	Peak Found	High	High	Not Found	Peak Found	Not Found
High	Master Protein	P62995	transformer-2 protein homolog beta [OS=Homo sapiens]	0	FALSE	29.08	32	8	26	7	1	288	33.6	11.25	17.71	8	2	5.54	0.400785	49.66	167.9	32.1	8.92	35.25	High	High	High	High	High	High
High	Master Protein	Q96IJ6	Mannose-1-phosphate guanyltransferase alpha [OS=Homo sapiens]	0	FALSE	29.043	26	9	37	9	1	420	46.3	7.21	58.64	9	0	1.014	0.97144	35.56	99.7	100.3	26.79	8.19	High	High	High	High	High	High
High	Master Protein	O75695	Protein XRP2 [OS=Homo sapiens]	0	FALSE	29.022	20	7	21	7	1	350	39.6	5.12	20.27	7	0	3.108	0.735664	49.67	147.5	52.5	13.05	3.31	High	High	High	High	High	High
High	Master Protein	Q15814	Tubulin-specific chaperone C [OS=Homo sapiens]	0	FALSE	28.944	33	9	28	9	1	346	39.2	5.71	39.09	9	0	1.326	0.992145	40	112.9	87.1	11.91	2.55	High	High	High	High	High	High
High	Master Protein	Q53FA7-1	Quinone oxidoreductase PIG3 [OS=Homo sapiens]	0	FALSE	28.663	20	7	21	7	1	332	35.5	7.17	34.23	7	0	2.938	0.762644	42.52	143.9	56.1	14.79	6.83	High	High	High	Peak Found	High	Peak Found
High	Master Protein	Q9GZY8-2	Isoform 2 of Mitochondrial fission factor [OS=Homo sapiens]	0	FALSE	28.482	33	8	24	8	1	291	33	7.44	35.65	8	0	0.565	0.803755	17.28	66.8	133.2	42.59	11.27	High	High	High	High	High	High
High	Master Protein	Q12792-2	Twinfilin-1 [OS=Homo sapiens]	0	FALSE	28.305	23	7	23	5	1	350	40.3	6.96	32.4	7	0	1.977	0.907932	40.9	127.5	72.5	18.51	12.3	High	High	High	Peak Found	High	High
High	Master Protein	Q9NVE7	pantothenate kinase 4 [OS=Homo sapiens]	0	FALSE	28.261	12	7	17	7	1	773	85.9	6.28	27.17	7	0	2.28	0.874923	91.36	139.3	60.7	37.04	9.15	High	High	High	Peak Found	High	High
High	Master Protein	Q8IV01	Synaptotagmin-12 [OS=Homo sapiens]	0	FALSE	28.189	18	8	25	8	1	421	46.5	5.53	38.23	8	0	0.199	0.205748	4.56	41.6	158.4	6.65	4.08	High	Peak Found	Peak Found	High	High	High
High	Master Protein	P68871	Hemoglobin subunit beta [OS=Homo sapiens]	0	FALSE	28.021	52	6	39	5	1	147	16	7.28	57.07	6	1	0.937	0.953702	48.27	104.5	95.5	25.48	33.62	High	High	High	High	High	High
High	Master Protein	Q9BXW6-1	Oxysterol-binding protein-related protein 1 [OS=Homo sapiens]	0	FALSE	27.754	10	9	24	9	1	950	108.4	6.38	26.81	9	0	1.682	0.948893	63.65	127.6	72.4	3.93	72.97	High	High	High	High	High	High
High	Master Protein	Q12904-2	Isoform 2 of Aminoacyl tRNA synthase complex-interacting multifunctional protein 1 [OS=Homo sapiens]	0	FALSE	27.715	34	8	30	8	1	336	37	8.65	33.64	8	0	1.257	0.996321	97.75	90.2	109.8	62.96	27.27	High	High	High	High	High	High
High	Master Protein	Q8WXF7	Atlastin-1 [OS=Homo sapiens]	0	FALSE	27.693	16	10	24	10	1	558	63.5	6.18	13.45	10	0	1.284	0.995079	55.8	125.5	74.5	55.19	8.53	High	High	High	High	High	High
High	Master Protein	Q9BZ23	Pantothenate kinase 2, mitochondrial [OS=Homo sapiens]	0	FALSE	27.645	18	9	24	9	1	570	62.6	9.28	31.92	9	0	0.883	0.944272	43.79	101.5	98.5	12.59	11.58	High	High	High	High	High	High
High	Master Protein	Q8IUD2-2	Isoform 2 of ELKS/Rab6-interacting/CAST family member 1 [OS=Homo sapiens]	0	FALSE	27.612	9	9	15	9	1	992	113.9	6.33	21.38	9	0	4.004	0.613958	171.18	180.1	19.9	12.6	16.93	High	High	High	Peak Found	Peak Found	Peak Found
High	Master Protein	Q8IXS6-2	Isoform 2 of Paralemmin-2 [OS=Homo sapiens]	0	FALSE	27.529	24	8	35	7	1	411	45.4	5.08	32.28	8	0	1.576	0.963669	98.05	93.8	106.2	84.91	21.96	High	High	High	High	High	High
High	Master Protein	Q9NY72	Sodium channel subunit beta-3 [OS=Homo sapiens]	0	FALSE	27.527	29	5	59	5	1	215	24.7	4.68	107.83	5	0	1.812	0.932067	43.47	128.3	71.7	6.61	20.74	High	High	High	High	High	High
High	Master Protein	Q8TF61	F-box only protein 41 [OS=Homo sapiens]	0	FALSE	27.519	13	9	12	9	1	875	94.4	8.24	13.09	9	0	4.708	0.51711	40.87	174.8	25.2	22.03	15.05	High	High	High	Peak Found	High	Peak Found
High	Master Protein	P60201-1	Myelin proteolipid protein [OS=Homo sapiens]	0	FALSE	27.482	25	6	44	6	1	277	30.1	8.35	77.7	6	0	0.03	6.83131e-05	0.08	5.4	194.6	32.09	45.13	High	High	High	High	High	High
High	Master Protein	O60506	Heterogeneous nuclear ribonucleoprotein Q [OS=Homo sapiens]	0	FALSE	27.34	14	9	25	3	1	623	69.6	8.59	35.98	9	0	1.319	0.992145	60.36	108.1	91.9	32.2	33.75	High	High	High	High	Peak Found	Peak Found
High	Master Protein	P55036-1	26S proteasome non-ATPase regulatory subunit 4 [OS=Homo sapiens]	0	FALSE	27.324	20	6	21	6	1	377	40.7	4.79	38.59	6	0	0.792	0.914137	32.35	82.8	117.2	16.32	7.34	High	High	High	High	High	High
High	Master Protein	Q66LE6	Serine/threonine-protein phosphatase 2A 55 kDa regulatory subunit B delta isoform [OS=Homo sapiens]	0	FALSE	27.196	24	8	19	4	1	453	52	6.39	27.99	8	1	1.76	0.941585	89.88	126.1	73.9	42.51	28.21	High	High	High	High	High	High
High	Master Protein	P55735-3	Isoform 3 of Protein SEC13 homolog [OS=Homo sapiens]	0	FALSE	27.128	21	5	28	5	1	368	40.7	5.85	46.7	5	0	1.965	0.909318	42.42	125	75	21.67	3.28	High	High	High	High	High	High
High	Master Protein	Q7L0Y3	Mitochondrial ribonuclease P protein 1 [OS=Homo sapiens]	0	FALSE	27.126	24	8	26	8	1	403	47.3	9.36	19.96	8	0	1.376	0.985056	37.46	101.4	98.6	21.15	8.49	High	High	High	High	High	High
High	Master Protein	P12429	annexin A3 [OS=Homo sapiens]	0	FALSE	27.126	27	8	16	8	1	323	36.4	5.92	21.93	8	0	0.437	0.677898	18.04	60.5	139.5	18.12	54.38	Peak Found	Peak Found	High	High	High	High
High	Master Protein	Q8IW45-2	Isoform 2 of ATP-dependent (S)-NAD(P)H-hydrate dehydratase [OS=Homo sapiens]	0	FALSE	27.085	22	9	20	9	1	390	41.3	9.1	10.81	9	0	0.718	0.894225	27.22	69.4	130.6	37.42	8.49	High	High	High	High	High	High
High	Master Protein	Q6ZVM7	TOM1-like protein 2 [OS=Homo sapiens]	0	FALSE	27.073	22	8	16	8	1	507	55.5	4.79	8.95	8	0	0.241	0.320171	5.01	47.6	152.4	69.92	22.1	High	High	High	High	High	High	Acetyl [N-Term]
High	Master Protein	O43390-2	Isoform 2 of Heterogeneous nuclear ribonucleoprotein R [OS=Homo sapiens]	0	FALSE	27.071	13	9	27	3	1	636	71.2	8.13	32.2	9	6	2.053	0.90358	95.04	147.1	52.9	32.42	57.58	High	High	High	Peak Found	High	Peak Found
High	Master Protein	Q13492-1	Phosphatidylinositol-binding clathrin assembly protein [OS=Homo sapiens]	0	FALSE	27.064	12	8	51	6	1	652	70.7	7.9	68.41	8	0	1.712	0.948893	57.2	117.9	82.1	25.07	4.91	High	High	High	High	High	High
High	Master Protein	P30101	Protein disulfide-isomerase A3 [OS=Homo sapiens]	0	FALSE	27.045	22	9	28	9	1	505	56.7	6.35	36.1	9	0	1.074	0.985056	43.11	128.9	71.1	49.6	20.98	High	High	High	High	High	High
High	Master Protein	Q9H9P8-1	L-2-hydroxyglutarate dehydrogenase, mitochondrial [OS=Homo sapiens]	0	FALSE	27.043	23	9	33	9	1	463	50.3	8.15	40.95	9	0	0.791	0.913764	22.42	91.5	108.5	9.77	11.65	High	High	High	High	High	High
High	Master Protein	Q96EY1-1	DnaJ homolog subfamily A member 3, mitochondrial [OS=Homo sapiens]	0	FALSE	27.04	21	9	31	9	1	480	52.5	9.26	30.88	9	0	1.154	0.992145	45.36	105.8	94.2	13.72	14.97	High	High	High	High	High	High
High	Master Protein	Q9NYB9	abl interactor 2 [OS=Homo sapiens]	0	FALSE	27.037	17	9	28	5	1	513	55.6	6.16	39.76	9	3	0.703	0.884766	27.36	91	109	14.37	28.2	High	High	High	High	High	High
High	Master Protein	P38646	Stress-70 protein, mitochondrial [OS=Homo sapiens]	0	FALSE	27.027	15	9	19	9	1	679	73.6	6.16	27.5	9	0	0.344	0.565933	5.27	49	151	12.65	9.91	High	Peak Found	Peak Found	High	High	High
High	Master Protein	Q9H313-3	Isoform 3 of Protein tweety homolog 1 [OS=Homo sapiens]	0	FALSE	26.925	15	6	53	6	1	460	49.7	6.23	96.9	6	0	0.751	0.90358	25.4	77.7	122.3	3.54	20.74	High	High	High	High	High	High
High	Master Protein	O95847	Mitochondrial uncoupling protein 4 [OS=Homo sapiens]	0	FALSE	26.921	24	7	19	7	1	323	36	9.07	24.82	7	0	0.34	0.55744	10.37	59.3	140.7	15.42	22.17	High	High	High	High	High	High
High	Master Protein	P62979	Ubiquitin-40S ribosomal protein S27a [OS=Homo sapiens]	0	FALSE	26.914	39	7	81	7	1	156	18	9.64	76.56	7	0	0.61	0.835944	15.54	81.5	118.5	20.66	6.28	High	High	High	High	High	High
High	Master Protein	Q6H8Q1-9	Isoform 9 of Actin-binding LIM protein 2 [OS=Homo sapiens]	0	FALSE	26.903	16	8	16	8	1	645	71.5	8.06	17.34	8	0	0.579	0.812437	38.27	44.2	155.8	22.33	117.53	High	High	Peak Found	High	High	High
High	Master Protein	P78406	mRNA export factor [OS=Homo sapiens]	0	FALSE	26.884	25	8	32	8	1	368	40.9	7.83	31.37	8	0	1.514	0.971183	42.5	125.9	74.1	14.49	18.29	High	High	High	High	High	High
High	Master Protein	Q9UKY7	Protein CDV3 homolog [OS=Homo sapiens]	0	FALSE	26.842	50	6	17	6	1	258	27.3	6.4	17.16	6	0	0.574	0.806773	28.48	77.4	122.6	20.38	20.08	High	High	High	High	High	High
High	Master Protein	Q9BZE1	39S ribosomal protein L37, mitochondrial [OS=Homo sapiens]	0	FALSE	26.823	22	8	30	8	1	423	48.1	8.59	49.34	8	0	1.192	0.995079	41.75	109.8	90.2	8.71	3.09	High	High	High	High	High	High
High	Master Protein	Q9BYD6	39S ribosomal protein L1, mitochondrial [OS=Homo sapiens]	0	FALSE	26.767	25	7	30	7	1	325	36.9	8.78	35.56	7	0	1.167	0.994257	77.73	108.4	91.6	6.37	16.83	High	High	High	High	High	High
High	Master Protein	Q96BJ3-1	Axin interactor, dorsalization-associated protein [OS=Homo sapiens]	0	FALSE	26.696	32	8	25	8	1	306	35	6.55	24.77	8	0	2.387	0.853934	61.42	127.4	72.6	42.35	23.18	High	High	High	High	High	High
High	Master Protein	P63000-2	Isoform B of Ras-related C3 botulinum toxin substrate 1 [OS=Homo sapiens]	0	FALSE	26.611	34	8	34	4	1	211	23.5	8.63	39.24	8	4	1.01	0.971183	23.81	106.6	93.4	24.5	7.05	High	High	High	High	High	High
High	Master Protein	P04216	Thy-1 membrane glycoprotein [OS=Homo sapiens]	0	FALSE	26.591	25	4	78	4	1	161	17.9	8.73	185.86	4	0	0.757	0.90358	42.39	83.8	116.2	57.78	56.6	High	High	High	High	High	High
High	Master Protein	Q7L592	Protein arginine methyltransferase NDUFAF7, mitochondrial [OS=Homo sapiens]	0	FALSE	26.579	22	8	29	8	1	441	49.2	8.34	39.56	8	0	0.689	0.877942	17.13	85.1	114.9	16.5	10.85	High	High	High	High	High	High
High	Master Protein	Q63HM9	PI-PLC X domain-containing protein 3 [OS=Homo sapiens]	0	FALSE	26.577	26	6	21	6	1	321	36.3	6.29	24.58	6	0	0.606	0.835078	23.18	70.2	129.8	28.16	17.82	High	High	High	High	High	High
High	Master Protein	P09874	Poly [ADP-ribose] polymerase 1 [OS=Homo sapiens]	0	FALSE	26.525	9	8	19	8	1	1014	113	8.88	20.31	8	0	1.92	0.916645	85.93	133.7	66.3	22.72	18.8	High	High	High	Peak Found	High	Peak Found
High	Master Protein	Q02641-1	Voltage-dependent L-type calcium channel subunit beta-1 [OS=Homo sapiens]	0	FALSE	26.376	13	6	19	2	1	598	65.7	6.77	25.06	6	0	1.16	0.992145	27.65	105.2	94.8	22.66	12.77	Not Found	High	High	Not Found	Peak Found	Not Found
High	Master Protein	P39656	Dolichyl-diphosphooligosaccharide--protein glycosyltransferase 48 kDa subunit [OS=Homo sapiens]	0	FALSE	26.355	21	9	34	9	1	456	50.8	6.55	42.18	9	0	1.781	0.937651	45.36	135.4	64.6	17.09	3.76	High	High	High	High	High	High
High	Master Protein	Q9H444	Charged multivesicular body protein 4b [OS=Homo sapiens]	0	FALSE	26.344	29	9	55	9	1	224	24.9	4.82	63.25	9	0	1.198	0.995079	42.38	113.8	86.2	24.54	37.46	High	High	High	High	High	High
High	Master Protein	P51805	Plexin-A3 [OS=Homo sapiens]	0	FALSE	26.339	4	8	25	3	1	1871	207.6	7.31	34.33	8	0	100	1.05438e-16		200		17.74		High	High	High	Not Found	Not Found	Not Found
High	Master Protein	P49588-2	Isoform 2 of Alanine--tRNA ligase, cytoplasmic [OS=Homo sapiens]	0	FALSE	26.324	10	8	19	8	1	992	109.2	5.57	28.98	8	0	0.863	0.940651	54.81	83.4	116.6	14.41	14.16	High	High	High	High	High	High
High	Master Protein	O95154	Aflatoxin B1 aldehyde reductase member 3 [OS=Homo sapiens]	0	FALSE	26.223	27	8	30	7	1	331	37.2	7.15	47.12	8	0	0.519	0.762198	15.84	44	156	20.34	30.13	Peak Found	Peak Found	High	High	High	High
High	Master Protein	Q93050-3	Isoform 3 of V-type proton ATPase 116 kDa subunit a isoform 1 [OS=Homo sapiens]	0	FALSE	26.204	13	9	20	9	1	838	96.5	6.64	15.52	9	0	0.318	0.499553	9.18	44.4	155.6	12.3	48.49	Peak Found	High	High	High	High	High
High	Master Protein	O14639-1	Actin-binding LIM protein 1 [OS=Homo sapiens]	0	FALSE	26.094	12	8	21	8	1	778	87.6	8.59	27.64	8	0	2.801	0.791406	65.48	134.4	65.6	32.33	27.45	High	High	High	High	High	Peak Found
High	Master Protein	P16930	Fumarylacetoacetase [OS=Homo sapiens]	0	FALSE	26.058	20	7	26	7	1	419	46.3	6.95	31.03	7	0	0.622	0.840221	16.98	79.6	120.4	14.94	15.16	High	High	High	High	High	High
High	Master Protein	Q07866-9	Isoform I of Kinesin light chain 1 [OS=Homo sapiens]	0	FALSE	26.024	16	9	17	3	1	639	72.4	7.49	16.56	9	5	3.978	0.613958	62.41	169	31	40.6	19.69	Peak Found	High	High	Peak Found	Not Found	Peak Found
High	Master Protein	Q9NZZ3	Charged multivesicular body protein 5 [OS=Homo sapiens]	0	FALSE	25.963	29	5	24	5	1	219	24.6	4.83	47.59	5	0	1.144	0.992145	89.27	74	126	45.54	31.59	High	High	High	High	High	High
High	Master Protein	Q9BWS9-1	Chitinase domain-containing protein 1 [OS=Homo sapiens]	0	FALSE	25.95	15	6	34	6	1	393	44.9	8.63	51.55	6	0	1.053	0.985056	44.71	107.1	92.9	18.84	24.12	High	High	High	High	High	High
High	Master Protein	Q16566	calcium/calmodulin-dependent protein kinase type IV [OS=Homo sapiens]	0	FALSE	25.921	21	7	21	7	1	473	51.9	5.82	14	7	0	2.38	0.855374	82.31	143.5	56.5	28.1	17.32	High	High	High	Peak Found	High	High
High	Master Protein	Q9Y4P1-1	Cysteine protease ATG4B [OS=Homo sapiens]	0	FALSE	25.811	20	5	16	5	1	393	44.3	5.07	26.83	5	0	1.75	0.941756	126.6	96.9	103.1	17.75	46.55	High	High	High	Peak Found	High	High	Acetyl [N-Term]
High	Master Protein	Q7Z4S6-4	Isoform 4 of Kinesin-like protein KIF21A [OS=Homo sapiens]	0	FALSE	25.783	4	6	14	4	1	1675	187.2	6.42	19.51	6	0	5.803	0.371057	42.68	180.1	19.9	36.54	24.93	Peak Found	High	High	Peak Found	Peak Found	High
High	Master Protein	Q9NRD5	PRKCA-binding protein [OS=Homo sapiens]	0	FALSE	25.728	19	8	23	7	1	415	46.6	5.3	23.66	8	1	3.459	0.683567	58.54	158	42	41.95	16.69	High	High	High	High	High	High
High	Master Protein	P46976-1	Glycogenin-1 [OS=Homo sapiens]	0	FALSE	25.662	20	8	22	8	1	350	39.4	5.53	34.25	8	0	0.439	0.677898	9.14	53.3	146.7	15.58	11.85	High	High	High	High	High	High
High	Master Protein	Q01650	large neutral amino acids transporter small subunit 1 [OS=Homo sapiens]	0	FALSE	25.661	11	5	36	5	1	507	55	7.72	68.35	5	0	1.292	0.995079	47.06	120.3	79.7	27.86	10.01	High	High	High	High	High	High
High	Master Protein	O14874	[3-methyl-2-oxobutanoate dehydrogenase [lipoamide]] kinase, mitochondrial [OS=Homo sapiens]	0	FALSE	25.617	17	6	21	6	1	412	46.3	8.82	18.75	6	0	0.81	0.917436	41.56	52.1	147.9	3.8	10.16	High	High	High	High	High	High
High	Master Protein	Q8N1G4	Leucine-rich repeat-containing protein 47 [OS=Homo sapiens]	0	FALSE	25.608	16	9	28	9	1	583	63.4	8.28	37.35	9	0	2.184	0.882277	84.56	140.2	59.8	58.48	14.95	High	High	High	High	High	High
High	Master Protein	Q96JG6	Syndetin [OS=Homo sapiens]	0	FALSE	25.6	10	9	17	9	1	964	111.1	6.2	11.91	9	0	4.359	0.573942	76.33	191.9	8.1	32.48	4.27	High	High	High	Peak Found	Not Found	Peak Found
High	Master Protein	Q9H074	Polyadenylate-binding protein-interacting protein 1 [OS=Homo sapiens]	0	FALSE	25.549	15	7	25	7	1	479	53.5	4.81	22.85	7	0	3.908	0.623524	50.37	164.4	35.6	29.99	1.98	High	High	High	High	High	High
High	Master Protein	O00330-1	Pyruvate dehydrogenase protein X component, mitochondrial [OS=Homo sapiens]	0	FALSE	25.472	16	8	28	8	1	501	54.1	8.66	32.45	8	0	0.322	0.509651	7.81	75	125	23.16	7.1	High	High	Peak Found	High	High	High
High	Master Protein	O94973-2	Isoform 2 of AP-2 complex subunit alpha-2 [OS=Homo sapiens]	0	FALSE	25.465	7	6	27	6	1	940	104	6.86	26.85	6	0	0.794	0.915649	83.47	85.7	114.3	8.71	12.29	High	High	High	High	High	High
High	Master Protein	A0MZ66-3	Isoform 3 of Shootin-1 [OS=Homo sapiens]	0	FALSE	25.454	11	9	10	9	1	649	73.6	5.45	5.2	9	0	2.689	0.804143	128.9	101.9	98.1	24.05	15.05	Peak Found	High	High	Peak Found	Peak Found	Peak Found
High	Master Protein	Q13033	Striatin-3 [OS=Homo sapiens]	0	FALSE	25.354	13	7	14	6	1	797	87.2	5.36	23.37	7	1	6.849	0.272405	84.05	170.4	29.6	44.58	13.16	High	High	High	Peak Found	Peak Found	High
High	Master Protein	P30740	Leukocyte elastase inhibitor [OS=Homo sapiens]	0	FALSE	25.311	19	6	29	6	1	379	42.7	6.28	36.53	6	0	0.488	0.730426	8.28	66.3	133.7	5.2	28.22	High	High	High	High	High	High	Acetyl [N-Term]
High	Master Protein	Q969P0	Immunoglobulin superfamily member 8 [OS=Homo sapiens]	0	FALSE	25.301	16	6	12	6	1	613	65	8	28.52	6	0	0.391	0.623524	10.31	52.8	147.2	51.15	22.99	High	Peak Found	Peak Found	High	High	High
High	Master Protein	Q8N4Q0	Prostaglandin reductase 3 [OS=Homo sapiens]	0	FALSE	25.242	30	9	28	9	1	377	40.1	8.18	24.44	9	0	1.168	0.99434	47.46	110.9	89.1	21.23	26.48	High	High	High	High	High	High
High	Master Protein	A1Z1Q3	O-acetyl-ADP-ribose deacetylase MACROD2 [OS=Homo sapiens]	0	FALSE	25.178	13	7	16	7	1	448	50	4.61	18.18	7	0	9.544	0.114273	82.52	176.3	23.7	56.25	29.8	High	High	High	Peak Found	High	High
High	Master Protein	P07384	Calpain-1 catalytic subunit [OS=Homo sapiens]	0	FALSE	25.174	11	8	17	8	1	714	81.8	5.67	11.43	8	0	5.493	0.405564	81.09	175.7	24.3	59.18	8.14	High	High	High	High	High	Peak Found
High	Master Protein	O43815	striatin [OS=Homo sapiens]	0	FALSE	25.167	11	7	23	7	1	780	86.1	5.27	29.52	7	0	6.276	0.324651	62.29	169.6	30.4	29.55	22.7	High	High	High	High	High	High
High	Master Protein	Q96AE4-2	Isoform 2 of Far upstream element-binding protein 1 [OS=Homo sapiens]	0	FALSE	25.146	15	8	16	6	1	653	68.6	7.31	12.76	8	0	4.056	0.608781	55.8	189.2	10.8	43.53	40.13	High	High	High	Peak Found	Peak Found	Peak Found
High	Master Protein	Q06830	peroxiredoxin-1 [OS=Homo sapiens]	0	FALSE	25.097	39	8	31	7	1	199	22.1	8.13	26.37	8	1	0.653	0.860473	14.86	75.5	124.5	9	13.15	High	High	High	High	High	High
High	Master Protein	O43150-1	Arf-GAP with SH3 domain, ANK repeat and PH domain-containing protein 2 [OS=Homo sapiens]	0	FALSE	25.071	11	9	17	8	1	1006	111.6	6.68	11.13	9	1	2.079	0.898913	60.93	135.4	64.6	25.09	6.79	High	High	High	Peak Found	High	High
High	Master Protein	Q01085-2	Isoform 2 of Nucleolysin TIAR [OS=Homo sapiens]	0	FALSE	25.019	17	7	30	4	1	392	43.4	7.99	43.29	7	4	2.605	0.816534	46.59	144.1	55.9	20.92	7.25	High	High	High	High	High	High
High	Master Protein	Q9HB07	UPF0160 protein MYG1, mitochondrial [OS=Homo sapiens]	0	FALSE	25.005	24	7	18	7	1	376	42.4	6.67	31.2	7	0	2.966	0.759533	70.72	148	52	36.68	22.4	High	High	High	High	Peak Found	High
High	Master Protein	Q6NUK1	Calcium-binding mitochondrial carrier protein SCaMC-1 [OS=Homo sapiens]	0	FALSE	24.999	16	8	28	8	1	477	53.3	6.33	53.64	8	0	0.954	0.960548	21.62	106.6	93.4	6.4	5.17	High	High	High	High	High	High
High	Master Protein	Q02790	Peptidyl-prolyl cis-trans isomerase FKBP4 [OS=Homo sapiens]	0	FALSE	24.998	20	8	24	8	1	459	51.8	5.43	40.38	8	0	3.489	0.677898	85.28	163.1	36.9	41.56	4.87	High	High	High	High	Peak Found	High
High	Master Protein	Q9P0M6	Core histone macro-H2A.2 [OS=Homo sapiens]	0	FALSE	24.996	27	7	22	6	1	372	40	9.69	33.43	7	0	9.275	0.124695	34.56	188.3	11.7	10.39	16.49	High	High	High	High	Peak Found	Peak Found
High	Master Protein	P55263-1	Adenosine kinase [OS=Homo sapiens]	0	FALSE	24.986	15	7	36	7	1	362	40.5	6.7	21.82	7	0	2.388	0.853934	49.4	143.9	56.1	27.12	20.25	High	High	High	High	High	High
High	Master Protein	Q9H9A6	Leucine-rich repeat-containing protein 40 [OS=Homo sapiens]	0	FALSE	24.985	15	8	17	8	1	602	68.2	6.43	15.54	8	0	9.406	0.119744	73.53	185	15	35.44	14.51	High	High	High	Peak Found	High	Peak Found
High	Master Protein	Q8N568-3	Isoform 3 of Serine/threonine-protein kinase DCLK2 [OS=Homo sapiens]	0	FALSE	24.967	13	8	18	7	1	783	85.3	8.53	30.91	8	0	0.915	0.948893	60.41	107.4	92.6	28.99	13.77	High	High	High	High	High	High
High	Master Protein	O43236-4	Isoform 4 of Septin-4 [OS=Homo sapiens]	0	FALSE	24.907	18	7	38	6	1	493	56.6	6.55	49.49	7	0	0.241	0.320171	3.95	23.1	176.9	31.84	30.19	High	High	High	High	High	High
High	Master Protein	Q8WZ74	Cortactin-binding protein 2 [OS=Homo sapiens]	0	FALSE	24.892	5	8	14	8	1	1663	180.9	7.93	15.19	8	0	1.382	0.985056	131.29	122.8	77.2	37.29	37.68	High	High	High	Peak Found	Peak Found	Peak Found
High	Master Protein	Q08752	peptidyl-prolyl cis-trans isomerase D [OS=Homo sapiens]	0	FALSE	24.885	19	9	25	9	1	370	40.7	7.21	17.44	9	0	1.846	0.921878	51.03	106.1	93.9	12.32	24.39	High	High	High	High	High	High
High	Master Protein	Q9NZW5	MAGUK p55 subfamily member 6 [OS=Homo sapiens]	0	FALSE	24.873	16	9	18	9	1	540	61.1	6.18	14.27	9	0	6.815	0.275441	87.37	181.8	18.2	45.89	23.36	High	High	High	Peak Found	Peak Found	Peak Found
High	Master Protein	P49069	calcium signal-modulating cyclophilin ligand [OS=Homo sapiens]	0	FALSE	24.836	33	5	16	5	1	296	32.9	8.05	18.69	5	0	0.695	0.879828	38.79	99.6	100.4	58.94	31.33	High	Peak Found	Peak Found	High	High	High	Acetyl [N-Term]
High	Master Protein	O15240	Neurosecretory protein VGF [OS=Homo sapiens]	0	FALSE	24.808	12	7	21	7	1	615	67.2	4.78	39.74	7	0	0.662	0.868889	13.22	80.4	119.6	9.42	5.37	High	High	High	High	High	High
High	Master Protein	Q01518-1	adenylyl cyclase-associated protein 1 [OS=Homo sapiens]	0	FALSE	24.755	16	6	22	5	1	475	51.9	8.06	16.34	6	0	3.211	0.722259	76.64	158.8	41.2	32.79	10.11	High	High	High	Peak Found	High	High
High	Master Protein	Q9BTE6-3	Isoform 3 of Alanyl-tRNA editing protein Aarsd1 [OS=Homo sapiens]	0	FALSE	24.736	17	7	15	7	1	586	65.7	6.51	25.12	7	0	2.553	0.826031	47.07	141.5	58.5	39.03	6.34	High	High	High	High	High	High
High	Master Protein	P52597	Heterogeneous nuclear ribonucleoprotein F [OS=Homo sapiens]	0	FALSE	24.728	21	6	16	4	1	415	45.6	5.58	27.27	6	0	2.521	0.834896	44.31	155.2	44.8	32.42	15.71	High	High	High	Peak Found	Peak Found	Not Found
High	Master Protein	P69905	Hemoglobin subunit alpha [OS=Homo sapiens]	0	FALSE	24.665	33	4	38	4	1	142	15.2	8.68	49.14	4	0	1.379	0.985056	50.71	114.5	85.5	34.96	34.13	High	High	High	High	High	High
High	Master Protein	P06396	Gelsolin [OS=Homo sapiens]	0	FALSE	24.647	12	7	17	7	1	782	85.6	6.28	23.28	7	0	0.403	0.64328	12.31	53.3	146.7	10.99	8.23	High	Peak Found	High	High	High	High
High	Master Protein	Q9P2U7	Vesicular glutamate transporter 1 [OS=Homo sapiens]	0	FALSE	24.567	11	7	31	6	1	560	61.6	7.47	55.29	7	1	0.666	0.869182	29.87	103.2	96.8	46.03	42.11	High	High	High	High	High	High	Acetyl [N-Term]
High	Master Protein	Q12846	Syntaxin-4 [OS=Homo sapiens]	0	FALSE	24.521	29	7	27	7	1	297	34.2	6.28	42.14	7	0	0.826	0.921557	37.74	89.5	110.5	29.09	17.39	High	High	High	High	High	High
High	Master Protein	Q9Y6R0	Numb-like protein [OS=Homo sapiens]	0	FALSE	24.5	21	9	19	9	1	609	64.9	8.85	16.82	9	0	1.154	0.992145	59.88	91.5	108.5	34.57	19.17	High	Peak Found	High	High	High	High
High	Master Protein	Q9NVG8	TBC1 domain family member 13 [OS=Homo sapiens]	0	FALSE	24.479	24	8	25	8	1	400	46.5	5.24	31.26	8	0	1.016	0.972049	34.49	99.8	100.2	5.4	12.08	High	High	High	High	High	High
High	Master Protein	P39023	60S ribosomal protein L3 [OS=Homo sapiens]	0	FALSE	24.47	18	7	27	7	1	403	46.1	10.18	31.42	7	0	5.053	0.46334	38.13	169.1	30.9	16.52	19.53	High	High	High	High	High	High
High	Master Protein	O75477	erlin-1 [OS=Homo sapiens]	0	FALSE	24.458	18	8	24	4	1	346	38.9	7.87	30.86	8	0	1.848	0.921557	26.38	128.1	71.9	19.18	5.96	High	High	High	High	Peak Found	High
High	Master Protein	P82979	SAP domain-containing ribonucleoprotein [OS=Homo sapiens]	0	FALSE	24.43	32	7	19	7	1	210	23.7	6.42	28.87	7	0	2.116	0.894283	101.25	95.1	104.9	71.14	29.6	High	Peak Found	High	High	High	High
High	Master Protein	O43739	cytohesin-3 [OS=Homo sapiens]	0	FALSE	24.362	19	7	27	4	1	400	46.3	5.47	22.38	7	1	2.004	0.903792	41.17	137.4	62.6	20.55	9.49	High	High	High	High	High	High
High	Master Protein	O14525-1	Astrotactin-1 [OS=Homo sapiens]	0	FALSE	24.218	9	7	18	7	1	1302	144.8	5.24	6.38	7	0	2.021	0.90358	84.1	146.6	53.4	31.22	6.85	High	High	High	High	High	High
High	Master Protein	P50991	T-complex protein 1 subunit delta [OS=Homo sapiens]	0	FALSE	24.217	19	9	23	9	1	539	57.9	7.83	21.03	9	0	1.067	0.985056	53.9	104.9	95.1	10.37	26.86	High	High	High	High	High	High
High	Master Protein	Q9Y295	developmentally-regulated GTP-binding protein 1 [OS=Homo sapiens]	0	FALSE	24.158	24	7	17	6	1	367	40.5	8.9	13.15	7	1	2.304	0.869182	48.02	153.4	46.6	11.08	40.61	High	High	High	High	High	High
High	Master Protein	Q96DB2	histone deacetylase 11 [OS=Homo sapiens]	0	FALSE	23.996	25	8	18	8	1	347	39.2	7.65	28.54	8	0	0.355	0.584483	7.66	78.8	121.2	11.72	7.05	High	High	Peak Found	High	High	High	Acetyl [N-Term]
High	Master Protein	Q92552-2	Isoform 2 of 28S ribosomal protein S27, mitochondrial [OS=Homo sapiens]	0	FALSE	23.995	19	7	32	7	1	428	49.1	6.33	29.68	7	0	1.009	0.971183	40.65	88.2	111.8	5.78	10.18	High	High	High	High	High	High
High	Master Protein	P55809	Succinyl-CoA:3-ketoacid coenzyme A transferase 1, mitochondrial [OS=Homo sapiens]	0	FALSE	23.98	19	8	25	8	1	520	56.1	7.46	33.7	8	0	0.956	0.962344	50.28	112.4	87.6	26.23	22.52	High	High	High	High	High	High
High	Master Protein	Q13177	Serine/threonine-protein kinase PAK 2 [OS=Homo sapiens]	0	FALSE	23.877	12	7	14	1	1	524	58	5.96	19.93	7	0								Not Found	Not Found	High	Not Found	Not Found	Not Found
High	Master Protein	Q9UI08-2	Isoform 1 of Ena/VASP-like protein [OS=Homo sapiens]	0	FALSE	23.87	25	7	26	7	1	418	44.8	8.84	18.48	7	0	1.128	0.989345	65.11	112.1	87.9	25.56	15.55	High	High	High	High	High	High
High	Master Protein	Q8N111	Cell cycle exit and neuronal differentiation protein 1 [OS=Homo sapiens]	0	FALSE	23.84	39	5	16	5	1	149	14.9	9.2	33.39	5	0	0.206	0.224234	2.65	32.3	167.7	14.7	7.14	Peak Found	High	High	High	High	High
High	Master Protein	P52306-5	Isoform 5 of Rap1 GTPase-GDP dissociation stimulator 1 [OS=Homo sapiens]	0	FALSE	23.808	16	9	17	9	1	608	66.3	5.31	27.51	9	0	1.869	0.921533	51.63	124.3	75.7	27.29	9.71	High	High	High	High	High	High
High	Master Protein	P35232	Prohibitin [OS=Homo sapiens]	0	FALSE	23.785	27	7	18	7	1	272	29.8	5.76	29.78	7	0	0.52	0.762198	14.36	69.4	130.6	31.24	17.47	Peak Found	High	High	High	High	High
High	Master Protein	P36551	Oxygen-dependent coproporphyrinogen-III oxidase, mitochondrial [OS=Homo sapiens]	0	FALSE	23.773	17	8	21	8	1	454	50.1	8.25	22.21	8	0	1.287	0.995079	56.27	108.1	91.9	8.05	29.75	High	High	High	High	High	High
High	Master Protein	Q8N3J6-3	Isoform 3 of Cell adhesion molecule 2 [OS=Homo sapiens]	0	FALSE	23.766	20	6	22	6	1	437	47.5	5.33	25.86	6	0	0.562	0.798457	14.87	74.5	125.5	6.01	9.7	High	High	High	High	High	High
High	Master Protein	Q9H4M9	EH domain-containing protein 1 [OS=Homo sapiens]	0	FALSE	23.733	12	7	36	2	1	534	60.6	6.83	54.82	7	0	1.423	0.985056	45.1	117.5	82.5	39.34	10.33	High	High	High	Not Found	High	Peak Found
High	Master Protein	Q8IZP0	abl interactor 1 [OS=Homo sapiens]	0	FALSE	23.688	19	8	19	4	1	508	55	7.06	22.82	8	0	0.379	0.611387	7.35	52.9	147.1	46.3	17.14	High	Peak Found	Peak Found	High	High	Peak Found
High	Master Protein	Q9UKK9	ADP-sugar pyrophosphatase [OS=Homo sapiens]	0	FALSE	23.668	26	6	38	6	1	219	24.3	4.94	62.76	6	0	0.894	0.948893	26.82	99.7	100.3	3.23	16.94	High	High	High	High	High	High
High	Master Protein	Q8NFP9-1	Neurobeachin [OS=Homo sapiens]	0	FALSE	23.629	2	5	9	5	1	2946	327.6	6.18	14.27	5	0	2.775	0.793657	82.54	189.2	10.8	31.51	8.8	Peak Found	High	High	Peak Found	Peak Found	Not Found
High	Master Protein	Q9BW91-1	ADP-ribose pyrophosphatase, mitochondrial [OS=Homo sapiens]	0	FALSE	23.477	21	7	23	7	1	350	39.1	8.22	36.83	7	0	1.385	0.985056	57.61	116.2	83.8	30.99	23.18	High	High	High	High	High	High
High	Master Protein	P27816-3	Isoform 3 of Microtubule-associated protein 4 [OS=Homo sapiens]	0	FALSE	23.472	22	8	14	8	1	539	58.5	6.04	16.38	8	0	1.756	0.941756	97.46	142.7	57.3	49.43	22.76	High	High	High	High	High	High
High	Master Protein	Q9BX67	Junctional adhesion molecule C [OS=Homo sapiens]	0	FALSE	23.419	20	7	26	7	1	310	35	7.59	32.88	7	0	0.146	0.0850299	0.69	23	177	4.32	30.23	High	High	High	High	High	High
High	Master Protein	Q96NT1	Nucleosome assembly protein 1-like 5 [OS=Homo sapiens]	0	FALSE	23.418	26	7	33	7	1	182	19.6	4.21	17.8	7	0	1.157	0.992145	58.51	116	84	38.33	16.5	High	High	High	High	High	High
High	Master Protein	Q6FI81-1	Anamorsin [OS=Homo sapiens]	0	FALSE	23.369	28	7	20	7	1	312	33.6	5.62	26.58	7	0	1.737	0.943578	67.05	122.5	77.5	19.84	1.37	High	Peak Found	High	High	High	High
High	Master Protein	Q8WWV3-1	Reticulon-4-interacting protein 1, mitochondrial [OS=Homo sapiens]	0	FALSE	23.325	19	8	35	8	1	396	43.6	9.11	34.58	8	0	0.621	0.840221	16.17	80.4	119.6	18.32	18.75	High	High	High	High	High	High
High	Master Protein	P05129	Protein kinase C gamma type [OS=Homo sapiens]	0	FALSE	23.322	15	7	16	5	1	697	78.4	7.46	14.16	7	0	1.997	0.903792	69.83	143.8	56.2	30.77	45.35	High	High	High	Peak Found	High	Peak Found
High	Master Protein	O14617-5	Isoform 5 of AP-3 complex subunit delta-1 [OS=Homo sapiens]	0	FALSE	23.309	5	6	13	6	1	1215	136.6	7.64	19.54	6	0	7.415	0.224234	66.33	176.3	23.7	8.29	18.63	Peak Found	High	High	Peak Found	Peak Found	Peak Found
High	Master Protein	Q9UPP5-1	Uncharacterized protein KIAA1107 [OS=Homo sapiens]	0	FALSE	23.305	8	8	21	8	1	1409	155.6	6.19	14.22	8	0	0.681	0.875363	35.64	74.2	125.8	48.98	9.35	High	High	Peak Found	High	High	High
High	Master Protein	Q96AG3	Solute carrier family 25 member 46 [OS=Homo sapiens]	0	FALSE	23.288	23	8	21	8	1	418	46.1	7.43	28.01	8	0	0.718	0.894225	20.01	77.9	122.1	7.45	11.56	High	High	High	High	High	High
High	Master Protein	Q9NYK5-2	Isoform 2 of 39S ribosomal protein L39, mitochondrial [OS=Homo sapiens]	0	FALSE	23.285	22	8	26	8	1	353	40.4	7.91	12.86	8	0	0.876	0.941756	31.51	91.7	108.3	17.66	25.18	High	High	High	High	High	High
High	Master Protein	P60880	Synaptosomal-associated protein 25 [OS=Homo sapiens]	0	FALSE	23.268	36	5	18	5	1	206	23.3	4.77	45.16	5	0	0.45	0.695183	7.68	66.1	133.9	26.52	15	High	High	High	High	High	High
High	Master Protein	Q96E17	ras-related protein Rab-3C [OS=Homo sapiens]	0	FALSE	23.268	29	8	37	1	1	227	25.9	5.24	40.66	8	0	1.004	0.964555	18	96.6	103.4	8.51	27.14	High	High	High	High	High	Peak Found
High	Master Protein	Q9Y2T2	ap-3 complex subunit mu-1 [OS=Homo sapiens]	0	FALSE	23.198	15	6	19	4	1	418	46.9	6.93	21.51	6	0	1.502	0.972086	67.16	92.6	107.4	66.68	16.1	High	High	Peak Found	High	High	Peak Found
High	Master Protein	Q12756-2	Isoform 2 of Kinesin-like protein KIF1A [OS=Homo sapiens]	0	FALSE	23.187	3	5	14	5	1	1799	202.8	5.54	20.57	5	0	2.626	0.815299	55.6	159.4	40.6	29.11	12.32	Peak Found	High	High	Not Found	High	High
High	Master Protein	Q99418	Cytohesin-2 [OS=Homo sapiens]	0	FALSE	23.122	18	7	28	4	1	400	46.5	5.54	18.9	7	4	1.76	0.941585	41.64	124.7	75.3	13.35	7.7	High	High	High	High	High	Peak Found
High	Master Protein	Q12907	Vesicular integral-membrane protein VIP36 [OS=Homo sapiens]	0	FALSE	23.054	17	6	38	6	1	356	40.2	6.95	76.31	6	0	1.502	0.972049	32.17	122.6	77.4	17.77	8.05	High	High	High	High	High	High
High	Master Protein	O60313-10	Isoform 4 of Dynamin-like 120 kDa protein, mitochondrial [OS=Homo sapiens]	0	FALSE	23.053	9	9	14	9	1	1015	117.7	7.77	9.55	9	0	0.62	0.840221	20.95	67.7	132.3	16.02	33.25	Peak Found	High	Peak Found	High	High	High
High	Master Protein	Q9UJD0	Regulating synaptic membrane exocytosis protein 3 [OS=Homo sapiens]	0	FALSE	23.008	30	6	10	6	1	308	32.8	9.29	12.24	6	0	0.384	0.614441	14	41	159	20.1	7.25	Peak Found	Peak Found	Peak Found	High	High	High
High	Master Protein	Q07666	KH domain-containing, RNA-binding, signal transduction-associated protein 1 [OS=Homo sapiens]	0	FALSE	22.995	20	5	21	5	1	443	48.2	8.66	28.47	5	0	6.376	0.317614	108.99	174.5	25.5	31.52	9.12	High	High	High	Peak Found	High	Peak Found
High	Master Protein	P48729-2	Isoform 2 of Casein kinase I isoform alpha [OS=Homo sapiens]	0	FALSE	22.987	19	6	26	6	1	365	41.9	9.6	12.58	6	0	1.357	0.98849	56.65	112.7	87.3	45.42	6.98	High	High	High	High	High	High
High	Master Protein	Q8IVH4	methylmalonic aciduria type A protein, mitochondrial [OS=Homo sapiens]	0	FALSE	22.978	22	8	25	8	1	418	46.5	9.29	24.04	8	0	1.491	0.973653	43.79	121.5	78.5	3.18	14.64	High	High	High	High	High	High
High	Master Protein	Q5SYC1-1	Clavesin-2 [OS=Homo sapiens]	0	FALSE	22.93	22	6	29	4	1	327	38	6.2	66.38	6	2	1.103	0.985056	71.19	79.3	120.7	66.64	36.42	High	High	High	High	High	High
High	Master Protein	Q9BXM9-2	Isoform 2 of FSD1-like protein [OS=Homo sapiens]	0	FALSE	22.886	15	7	9	7	1	498	55.9	6.48	13.8	7	0	2.463	0.840221	40.01	174.7	25.3	52.09	13.6	High	High	High	Peak Found	Peak Found	Peak Found	Acetyl [N-Term]
High	Master Protein	O75382-1	Tripartite motif-containing protein 3 [OS=Homo sapiens]	0	FALSE	22.807	10	6	11	6	1	744	80.8	7.83	20.43	6	0	6.339	0.320171	123.41	179.8	20.2	57.01	6.98	High	High	High	Peak Found	Peak Found	Peak Found
High	Master Protein	Q15904	V-type proton ATPase subunit S1 [OS=Homo sapiens]	0	FALSE	22.803	13	7	74	7	1	470	52	6.14	99.3	7	0	0.547	0.7922	20.57	84.8	115.2	26.97	38.05	High	High	High	High	High	High
High	Master Protein	P69891	Hemoglobin subunit gamma-1 [OS=Homo sapiens]	0	FALSE	22.76	45	5	20	1	1	147	16.1	7.2	41.69	5	4	8.077	0.180465	83.96	174.1	25.9	28.32	25.28	High	Peak Found	Peak Found	Not Found	Not Found	Not Found
High	Master Protein	P78318	Immunoglobulin-binding protein 1 [OS=Homo sapiens]	0	FALSE	22.758	17	6	25	6	1	339	39.2	5.38	19.84	6	0	0.893	0.948893	52.39	101.5	98.5	31.3	8.92	High	High	High	High	High	High
High	Master Protein	Q9Y394	Dehydrogenase/reductase SDR family member 7 [OS=Homo sapiens]	0	FALSE	22.757	19	6	31	6	1	339	38.3	8.32	43.16	6	0	0.595	0.820759	10.72	77.9	122.1	22.27	0.91	High	High	High	High	High	High
High	Master Protein	Q15293	Reticulocalbin-1 [OS=Homo sapiens]	0	FALSE	22.734	19	6	28	6	1	331	38.9	5	45.24	6	0	0.73	0.896807	12.89	83.4	116.6	9.44	11.83	High	High	High	High	High	High
High	Master Protein	P15882	N-chimaerin [OS=Homo sapiens]	0	FALSE	22.651	17	7	18	7	1	459	53.1	6.98	16.91	7	0	0.794	0.915186	44.56	93.7	106.3	82.31	10.18	High	High	High	High	High	High
High	Master Protein	P60510	Serine/threonine-protein phosphatase 4 catalytic subunit [OS=Homo sapiens]	0	FALSE	22.568	13	4	28	2	1	307	35.1	5.06	76.64	4	0	1.945	0.91254	62.42	123.4	76.6	18.88	2.05	High	High	High	Peak Found	Peak Found	High
High	Master Protein	P52757-9	Isoform Beta-3 of Beta-chimaerin [OS=Homo sapiens]	0	FALSE	22.522	14	6	14	6	1	543	62.4	8.05	23.45	6	0	3.324	0.701259	47.36	164	36	34.97	12.83	High	High	High	High	High	Peak Found
High	Master Protein	P13591-2	Neural cell adhesion molecule 1 [OS=Homo sapiens]	0	FALSE	22.501	9	6	22	6	1	858	94.5	4.87	16.37	6	0	1.283	0.995079	41.55	112.6	87.4	16.22	7.35	High	High	High	High	High	High
High	Master Protein	Q9NY59	Sphingomyelin phosphodiesterase 3 [OS=Homo sapiens]	0	FALSE	22.495	12	5	19	5	1	655	71	5.78	20.46	5	0	4.828	0.497341	54.06	181.7	18.3	38.85	13.24	High	High	High	High	High	High
High	Master Protein	P78371-1	T-complex protein 1 subunit beta [OS=Homo sapiens]	0	FALSE	22.482	15	6	34	6	1	535	57.5	6.46	42.96	6	0	1.259	0.996321	39.31	114	86	17.55	7.57	High	High	High	High	High	High
High	Master Protein	P46736	Lys-63-specific deubiquitinase BRCC36 [OS=Homo sapiens]	0	FALSE	22.467	17	6	20	6	1	316	36	5.92	38	6	0	1.542	0.964708	32.84	119	81	14	17.6	High	High	High	High	High	High
High	Master Protein	P11216	Glycogen phosphorylase, brain form [OS=Homo sapiens]	0	FALSE	22.399	12	8	11	5	1	843	96.6	6.86	12.62	8	3	1.074	0.985056	57.8	96.2	103.8	24.02	21.42	Peak Found	High	High	Peak Found	High	Peak Found
High	Master Protein	Q9UD71-1	Protein phosphatase 1 regulatory subunit 1B [OS=Homo sapiens]	0	FALSE	22.296	45	4	18	4	1	204	22.9	4.53	26.68	4	0	0.554	0.793929	16.32	40.7	159.3	37.24	25.18	High	Peak Found	Peak Found	High	High	High
High	Master Protein	P09525	annexin A4 [OS=Homo sapiens]	0	FALSE	22.269	28	9	13	8	1	319	35.9	6.13	9.35	9	0	0.401	0.64328	9.84	65.1	134.9	14.67	42.39	Peak Found	Not Found	High	High	High	High
High	Master Protein	P31483	nucleolysin TIA-1 isoform p40 [OS=Homo sapiens]	0	FALSE	22.248	17	6	29	3	1	386	42.9	7.74	39.15	6	0	3.264	0.713241	17.04	161.2	38.8	31.77	2.64	High	High	High	High	High	High
High	Master Protein	Q8N8N7-1	Prostaglandin reductase 2 [OS=Homo sapiens]	0	FALSE	22.192	18	6	19	6	1	351	38.5	5.41	24.75	6	0	0.832	0.924636	32.33	87.5	112.5	18.6	23.12	High	High	High	High	High	High
High	Master Protein	Q9BTV4	Transmembrane protein 43 [OS=Homo sapiens]	0	FALSE	22.155	20	8	21	8	1	400	44.8	8.13	22.61	8	0	2.45	0.840221	44.89	135.4	64.6	16.03	10.59	High	High	High	Peak Found	High	High
High	Master Protein	Q9H0B6	Kinesin light chain 2 [OS=Homo sapiens]	0	FALSE	22.143	15	8	14	2	1	622	68.9	7.15	16.83	8	0	1.231	0.99877	48.14	110.4	89.6	57.11	2.29	Peak Found	Peak Found	High	Peak Found	Peak Found	Peak Found
High	Master Protein	Q04323-2	Isoform 2 of UBX domain-containing protein 1 [OS=Homo sapiens]	0	FALSE	22.096	20	5	13	5	1	312	35.1	5.35	22.08	5	0	0.644	0.85724	27.77	64	136	77.32	14.49	High	High	Peak Found	High	High	High
High	Master Protein	Q8IWB7	WD repeat and FYVE domain-containing protein 1 [OS=Homo sapiens]	0	FALSE	22.055	18	7	22	7	1	410	46.3	7.33	34.83	7	0	1.165	0.994257	36.73	105.4	94.6	9.86	13.3	High	High	High	High	High	High
High	Master Protein	P16190	HLA class I histocompatibility antigen, A-33 alpha chain [OS=Homo sapiens]	0	FALSE	22.041	24	6	22	2	1	365	40.9	6.7	20.93	6	0	0.379	0.611387	6.97	133.5	66.5	12.51	43.57	Peak Found	High	High	Peak Found	Peak Found	High
High	Master Protein	P45984-1	Mitogen-activated protein kinase 9 [OS=Homo sapiens]	0	FALSE	21.99	17	7	28	2	1	424	48.1	5.63	28.74	7	0	1.478	0.977012	69.13	89.8	110.2	0.85	100.68	Peak Found	High	High	High	Peak Found	High
High	Master Protein	P16219	Short-chain specific acyl-CoA dehydrogenase, mitochondrial [OS=Homo sapiens]	0	FALSE	21.967	17	6	18	6	1	412	44.3	7.99	19.71	6	0	0.624	0.840221	27.11	56.4	143.6	33.91	18.14	High	High	High	High	High	High
High	Master Protein	P41240	tyrosine-protein kinase CSK [OS=Homo sapiens]	0	FALSE	21.965	17	7	18	7	1	450	50.7	7.06	26.86	7	0	2.792	0.7922	63.42	140.6	59.4	47.82	13.82	High	High	High	High	High	High
High	Master Protein	Q96ER9	Coiled-coil domain-containing protein 51 [OS=Homo sapiens]	0	FALSE	21.946	16	6	28	6	1	411	45.8	8.19	54.4	6	0	1.158	0.992145	64	87.9	112.1	23.9	9.41	High	High	High	High	High	High
High	Master Protein	P49441	Inositol polyphosphate 1-phosphatase [OS=Homo sapiens]	0	FALSE	21.877	22	7	19	7	1	399	44	5.26	31.11	7	0	0.89	0.948893	57.99	110.5	89.5	25.02	16.71	High	High	High	High	High	High
High	Master Protein	Q9GZZ9-1	Ubiquitin-like modifier-activating enzyme 5 [OS=Homo sapiens]	0	FALSE	21.866	14	5	14	5	1	404	44.8	4.84	12.93	5	0	2.626	0.815299	52.84	150.4	49.6	30.39	17.22	High	Peak Found	High	Peak Found	High	High
High	Master Protein	Q9BYV8	centrosomal protein of 41 kDa [OS=Homo sapiens]	0	FALSE	21.698	18	5	19	5	1	373	41.3	8.32	37.86	5	0	0.872	0.941756	41.77	71.6	128.4	53.51	17.49	High	High	High	High	High	High
High	Master Protein	O15020	Spectrin beta chain, non-erythrocytic 2 [OS=Homo sapiens]	0	FALSE	21.642	4	8	11	4	1	2390	271.2	6.11	5.51	8	0	100	1.05438e-16		200		27.91		Not Found	High	High	Not Found	Not Found	Not Found
High	Master Protein	P12081	Histidine--tRNA ligase, cytoplasmic [OS=Homo sapiens]	0	FALSE	21.58	13	7	26	4	1	509	57.4	5.88	39.32	7	3	1.736	0.943578	42.08	130	70	18.95	10.09	High	High	High	High	High	High
High	Master Protein	Q15942	Zyxin [OS=Homo sapiens]	0	FALSE	21.574	16	6	18	6	1	572	61.2	6.67	22.32	6	0	0.663	0.869182	26.54	74.8	125.2	53.82	11.01	High	High	High	High	High	High
High	Master Protein	Q13813-2	Isoform 2 of Spectrin alpha chain, non-erythrocytic 1 [OS=Homo sapiens]	0	FALSE	21.542	3	5	15	5	1	2477	284.9	5.35	21.65	5	0	0.69	0.878072	26	75	125	5.72	4.5	High	High	High	High	High	High
High	Master Protein	P69892	Hemoglobin subunit gamma-2 [OS=Homo sapiens]	0	FALSE	21.541	45	5	20	1	1	147	16.1	7.2	41.03	5	0	1.97	0.908972	64.11	132.7	67.3	18.53	58.46	Peak Found	High	Not Found	Peak Found	Peak Found	Peak Found
High	Master Protein	Q9Y6X4-1	Soluble lamin-associated protein of 75 kDa [OS=Homo sapiens]	0	FALSE	21.536	14	6	24	6	1	670	74.9	4.6	37.5	6	0	4.976	0.47702	47.37	170.3	29.7	32.26	7.16	High	High	High	High	High	High
High	Master Protein	Q15018	BRISC complex subunit Abraxas 2 [OS=Homo sapiens]	0	FALSE	21.533	18	7	25	7	1	415	46.9	6.21	22.38	7	0	1.036	0.978166	41.44	98	102	9.92	3.13	High	High	High	High	High	High
High	Master Protein	P52799	Ephrin-B2 [OS=Homo sapiens]	0	FALSE	21.488	19	5	22	5	1	333	36.9	8.85	42.73	5	0	4.292	0.584483	50.95	151.6	48.4	21.53	24.37	High	High	High	High	High	High
High	Master Protein	O14734	Acyl-coenzyme A thioesterase 8 [OS=Homo sapiens]	0	FALSE	21.465	24	7	20	7	1	319	35.9	7.56	18.95	7	0	1.406	0.985056	40.11	113.4	86.6	10.39	17.46	High	High	High	High	High	High
High	Master Protein	P06241-1	Tyrosine-protein kinase Fyn [OS=Homo sapiens]	0	FALSE	21.411	14	7	19	5	1	537	60.7	6.67	23.52	7	2	3.73	0.646393	108.31	137	63	22.95	12.52	High	High	High	Peak Found	Peak Found	Peak Found
High	Master Protein	P01889	HLA class I histocompatibility antigen, B-7 alpha chain [OS=Homo sapiens]	0	FALSE	21.289	20	5	22	1	1	362	40.4	5.85	45.52	5	0								Not Found	Not Found	Not Found	High	Not Found	Not Found
High	Master Protein	P30048	Thioredoxin-dependent peroxide reductase, mitochondrial [OS=Homo sapiens]	0	FALSE	21.286	25	6	24	6	1	256	27.7	7.78	33.22	6	0	0.353	0.580143	5.14	48.8	151.2	23.84	6.03	High	High	High	High	High	High
High	Master Protein	Q59EK9-1	RUN domain-containing protein 3A [OS=Homo sapiens]	0	FALSE	21.242	17	7	18	7	1	446	49.7	5.27	18.32	7	0	1.16	0.992145	45.95	112	88	3.84	6.46	High	High	High	High	High	High
High	Master Protein	Q8WW22-2	Isoform 2 of DnaJ homolog subfamily A member 4 [OS=Homo sapiens]	0	FALSE	21.116	15	6	21	6	1	426	47.9	7.77	20.05	6	0	1.286	0.995079	32.28	108.9	91.1	22.23	16.67	High	High	High	High	High	High
High	Master Protein	Q96RR4-1	Calcium/calmodulin-dependent protein kinase kinase 2 [OS=Homo sapiens]	0	FALSE	21.101	12	5	11	5	1	588	64.7	6.68	7.66	5	0	4.475	0.55744	43.87	172.9	27.1	42.16	15.66	High	High	High	Peak Found	High	High
High	Master Protein	Q9BT09	Protein canopy homolog 3 [OS=Homo sapiens]	0	FALSE	21.076	20	6	22	6	1	278	30.7	5.49	42.78	6	0	1.564	0.963683	26.98	126	74	26.34	7.38	High	High	High	High	High	High
High	Master Protein	P78357	Contactin-associated protein 1 [OS=Homo sapiens]	0	FALSE	21.07	6	6	16	6	1	1384	156.2	7.05	32.65	6	0	0.55	0.793657	12.01	73.6	126.4	11.77	19.51	High	Peak Found	High	High	High	High
High	Master Protein	P22314	Ubiquitin-like modifier-activating enzyme 1 [OS=Homo sapiens]	0	FALSE	21.04	5	5	6	5	1	1058	117.8	5.76	14.9	5	0	9.007	0.135047	112.24	187.8	12.2	59.68	7.94	Peak Found	High	Peak Found	Not Found	Not Found	Peak Found
High	Master Protein	P31321	cAMP-dependent protein kinase type I-beta regulatory subunit [OS=Homo sapiens]	0	FALSE	21.028	13	6	17	4	1	381	43	5.71	17.04	6	0	2.843	0.783079	43.64	169.2	30.8	41.38	12.96	High	High	High	High	High	High
High	Master Protein	Q01081	Splicing factor U2AF 35 kDa subunit [OS=Homo sapiens]	0	FALSE	21.004	26	5	11	5	1	240	27.9	8.81	10.4	5	0	7.745	0.201224	76.55	158	42	73.28	35.1	High	High	Peak Found	Peak Found	High	High
High	Master Protein	Q9NXC2-1	Glucose-fructose oxidoreductase domain-containing protein 1 [OS=Homo sapiens]	0	FALSE	20.996	20	7	27	7	1	390	43.1	5.92	34.38	7	0	1.444	0.985056	19.63	108.9	91.1	2.57	3.02	High	High	High	High	High	High
High	Master Protein	O15382	Branched-chain-amino-acid aminotransferase, mitochondrial [OS=Homo sapiens]	0	FALSE	20.894	17	6	23	6	1	392	44.3	8.65	32.34	6	0	3.677	0.654481	44.32	160.7	39.3	17.95	28.42	High	High	High	High	High	High
High	Master Protein	Q99733-2	Isoform 2 of Nucleosome assembly protein 1-like 4 [OS=Homo sapiens]	0	FALSE	20.797	10	4	26	2	1	386	44.1	4.7	27.06	4	0	1.18	0.995079	44.42	128.5	71.5	18.87	7.68	High	High	High	High	Peak Found	High
High	Master Protein	P32119	Peroxiredoxin-2 [OS=Homo sapiens]	0	FALSE	20.755	25	6	20	5	1	198	21.9	5.97	22.26	6	0	0.594	0.820759	16.89	77.4	122.6	19.49	11.18	High	High	High	High	High	High
High	Master Protein	O95749	geranylgeranyl pyrophosphate synthase [OS=Homo sapiens]	0	FALSE	20.745	22	7	20	7	1	300	34.8	6.14	11.08	7	0	1.4	0.985056	33.57	140.1	59.9	6.74	6.63	High	High	High	High	High	High	Acetyl [N-Term]
High	Master Protein	Q9NZB2-6	Isoform F of Constitutive coactivator of PPAR-gamma-like protein 1 [OS=Homo sapiens]	0	FALSE	20.719	6	6	12	6	1	1146	125.2	9	14.4	6	0	1.669	0.948893	53.2	142.9	57.1	45.02	7.5	High	High	High	Peak Found	Peak Found	Peak Found
High	Master Protein	Q7Z6L0-2	Isoform 2 of Proline-rich transmembrane protein 2 [OS=Homo sapiens]	0	FALSE	20.702	12	4	30	4	1	394	40.2	4.73	72.77	4	0	0.874	0.941756	39.45	95.1	104.9	44.05	5.63	High	High	High	High	High	High
High	Master Protein	Q86YZ3	Hornerin [OS=Homo sapiens]	0	TRUE	20.696	9	7	15	7	1	2850	282.2	10.04	9.1	7	0	0.642	0.855298	23.41	70.5	129.5	55.97	54.78	High	Peak Found	High	High	High	High
High	Master Protein	Q99726	Zinc transporter 3 [OS=Homo sapiens]	0	FALSE	20.66	13	3	22	3	1	388	41.9	6.47	26.57	3	0	0.933	0.953702	44.64	86.3	113.7	26.05	39.36	High	High	High	High	High	High
High	Master Protein	Q16537	Serine/threonine-protein phosphatase 2A 56 kDa regulatory subunit epsilon isoform [OS=Homo sapiens]	0	FALSE	20.636	16	6	18	4	1	467	54.7	6.95	24.06	6	2	2.116	0.894283	51.51	131.8	68.2	40.28	9.64	High	High	High	High	Peak Found	High
High	Master Protein	P02538	Keratin, type II cytoskeletal 6A [OS=Homo sapiens]	0	TRUE	20.582	12	7	41	1	1	564	60	8	32.36	7	0	0.503	0.746002	6.92	66.9	133.1	44.51	7.28	Not Found	Not Found	Peak Found	Not Found	Not Found	High
High	Master Protein	P02675	Fibrinogen beta chain [OS=Homo sapiens]	0	FALSE	20.564	10	5	22	5	1	491	55.9	8.27	30.53	5	0	0.717	0.894225	23.61	101.1	98.9	19.51	51.78	High	High	High	High	High	High
High	Master Protein	Q8IUQ0	Clavesin-1 [OS=Homo sapiens]	0	FALSE	20.563	23	6	22	4	1	354	40.8	7.2	47.26	6	0	0.446	0.694217	10.43	57.3	142.7	48.94	13.13	High	High	High	High	High	High
High	Master Protein	Q0VDG4-1	secernin-3 [OS=Homo sapiens]	0	FALSE	20.535	13	6	26	6	1	424	48.5	5.55	28.89	6	0	1.032	0.976829	22.14	103.3	96.7	6.89	5.66	High	High	High	High	High	High
High	Master Protein	Q9P0L2-1	Serine/threonine-protein kinase MARK1 [OS=Homo sapiens]	0	FALSE	20.496	11	7	18	5	1	795	88.9	9.36	20.05	7	2	3.947	0.622456	78.61	172.8	27.2	21.46	11.1	High	High	High	Peak Found	High	High
High	Master Protein	O43148-2	Isoform 2 of mRNA cap guanine-N7 methyltransferase [OS=Homo sapiens]	0	FALSE	20.42	13	6	12	6	1	504	57.7	7.69	14.93	6	0	3.347	0.698428	54.61	158.4	41.6	44.04	6.42	High	High	High	Peak Found	High	Peak Found
High	Master Protein	Q14376	UDP-glucose 4-epimerase [OS=Homo sapiens]	0	FALSE	20.384	15	4	16	4	1	348	38.3	6.73	37.09	4	0	0.8	0.916709	25.9	87.1	112.9	29.55	14.82	High	High	High	High	High	High
High	Master Protein	O15355	Protein phosphatase 1G [OS=Homo sapiens]	0	FALSE	20.378	9	6	15	6	1	546	59.2	4.36	15.73	6	0	17.852	0.0120355	38.1	194.8	5.2	23.87	15.34	High	High	High	Peak Found	Peak Found	Peak Found
High	Master Protein	Q8NBJ7-1	Sulfatase-modifying factor 2 [OS=Homo sapiens]	0	FALSE	20.356	16	4	19	4	1	301	33.8	8	23.01	4	0	1.416	0.985056	34.86	111.3	88.7	9.79	37.07	High	High	High	High	High	High
High	Master Protein	Q9Y6M4-2	Isoform 2 of Casein kinase I isoform gamma-3 [OS=Homo sapiens]	0	FALSE	20.255	16	6	16	3	1	455	52.3	9.17	10.61	6	3	1.358	0.98849	32.93	110.2	89.8	22.26	10.45	High	High	Peak Found	Peak Found	Peak Found	High
High	Master Protein	Q9NT62	ubiquitin-like-conjugating enzyme ATG3 [OS=Homo sapiens]	0	FALSE	20.215	20	5	12	5	1	314	35.8	4.74	16.97	5	0	0.899	0.948893	99.49	109.3	90.7	20.05	5.61	High	High	High	High	High	High	Acetyl [N-Term]
High	Master Protein	P00387-3	Isoform 3 of NADH-cytochrome b5 reductase 3 [OS=Homo sapiens]	0	FALSE	20.18	16	5	18	5	1	334	38.2	6.9	26.01	5	0	0.903	0.948893	42.39	97.6	102.4	15.48	30.68	High	High	High	High	High	High
High	Master Protein	P50990	T-complex protein 1 subunit theta [OS=Homo sapiens]	0	FALSE	20.176	13	6	22	6	1	548	59.6	5.6	31.05	6	0	0.791	0.913764	25.24	87	113	26.27	32.65	High	High	High	High	High	High
High	Master Protein	P35659-1	Protein DEK [OS=Homo sapiens]	0	FALSE	20.049	16	6	17	6	1	375	42.6	8.56	18.98	6	0	4.708	0.51711	40.2	165.4	34.6	21.27	19.54	High	High	High	Peak Found	Peak Found	Peak Found
High	Master Protein	P78362-2	Isoform 2 of SRSF protein kinase 2 [OS=Homo sapiens]	0	FALSE	19.994	12	6	14	6	1	699	79	5.22	19.66	6	0	4.33	0.578799	119.25	187.6	12.4	51.56	26.01	High	High	High	Peak Found	High	Peak Found
High	Master Protein	O43852-3	Isoform 3 of Calumenin [OS=Homo sapiens]	0	FALSE	19.987	16	7	27	7	1	323	38	4.63	32.21	7	0	1.258	0.996321	37.05	113.3	86.7	8.85	5.31	High	High	High	High	High	High
High	Master Protein	O75962-1	Triple functional domain protein [OS=Homo sapiens]	0	FALSE	19.971	3	8	14	7	1	3097	346.7	6.37	11.54	8	1	1.701	0.948893	132.16	168.1	31.9	52	6.76	High	High	High	Peak Found	Peak Found	Peak Found
High	Master Protein	P54289	Voltage-dependent calcium channel subunit alpha-2/delta-1 [OS=Homo sapiens]	0	FALSE	19.947	6	5	14	5	1	1103	124.5	5.27	28.52	5	0	1.963	0.909318	44.83	147	53	13.53	2.36	High	High	High	High	Peak Found	Peak Found
High	Master Protein	Q53HC0	Coiled-coil domain-containing protein 92 [OS=Homo sapiens]	0	FALSE	19.904	29	6	16	6	1	331	36.9	8.9	21.47	6	0	0.747	0.90358	27.85	86.7	113.3	28.7	34.93	High	High	Peak Found	High	High	High
High	Master Protein	Q9H3S7	Tyrosine-protein phosphatase non-receptor type 23 [OS=Homo sapiens]	0	FALSE	19.822	5	6	8	6	1	1636	178.9	6.92	9.75	6	0	8.059	0.181526	114.54	177.6	22.4	36.34	13.62	Peak Found	High	High	Peak Found	Peak Found	Peak Found
High	Master Protein	P13804-1	Electron transfer flavoprotein subunit alpha, mitochondrial [OS=Homo sapiens]	0	FALSE	19.806	23	5	16	5	1	333	35.1	8.38	30.22	5	0	0.456	0.698428	8.11	53.4	146.6	27.23	18.09	Peak Found	High	High	High	High	High
High	Master Protein	Q9H019-1	Mitochondrial fission regulator 1-like [OS=Homo sapiens]	0	FALSE	19.802	16	4	14	4	1	292	31.9	6.1	17.93	4	0	0.434	0.676195	11.58	55.6	144.4	57.53	12.57	High	High	High	High	High	High
High	Master Protein	Q08AD1	Calmodulin-regulated spectrin-associated protein 2 [OS=Homo sapiens]	0	FALSE	19.764	4	5	16	5	1	1489	168	6.8	25.29	5	0	4.378	0.569639	123	193.3	6.7	55.33	53.82	High	High	High	Peak Found	Peak Found	High
High	Master Protein	Q16698	2,4-dienoyl-CoA reductase, mitochondrial [OS=Homo sapiens]	0	FALSE	19.748	23	6	22	6	1	335	36	9.28	26.95	6	0	0.331	0.537798	5.45	41.8	158.2	49.32	24.46	High	High	High	High	High	High
High	Master Protein	P51398-1	28S ribosomal protein S29, mitochondrial [OS=Homo sapiens]	0	FALSE	19.731	17	6	12	6	1	398	45.5	8.88	6.95	6	0	1.743	0.941756	78.61	115.5	84.5	16.88	28.34	High	High	High	High	Peak Found	High
High	Master Protein	Q9BWF3-1	RNA-binding protein 4 [OS=Homo sapiens]	0	FALSE	19.712	24	7	10	7	1	364	40.3	7.08	13.12	7	0	1.526	0.969202	54.79	134	66	29.36	16.62	High	High	Peak Found	Peak Found	Peak Found	Peak Found
High	Master Protein	Q9UPT5	Exocyst complex component 7 [OS=Homo sapiens]	0	FALSE	19.672	14	8	10	8	1	735	83.3	6.79	6.01	8	0	5.236	0.436671	58.05	192.2	7.8	14.48	77.7	Peak Found	High	High	Peak Found	Not Found	Peak Found
High	Master Protein	P34932	Heat shock 70 kDa protein 4 [OS=Homo sapiens]	0	FALSE	19.667	8	7	19	5	1	840	94.3	5.19	19.12	7	0	4.144	0.604133	50.85	165.5	34.5	39.03	28.71	Peak Found	High	High	Peak Found	High	High
High	Master Protein	Q96EP5	DAZ-associated protein 1 [OS=Homo sapiens]	0	FALSE	19.64	17	5	15	5	1	407	43.4	8.56	11.02	5	0	1.79	0.936472	117.05	116.5	83.5	55.84	25.01	High	High	Peak Found	High	High	High
High	Master Protein	P49590	probable histidine--tRNA ligase, mitochondrial [OS=Homo sapiens]	0	FALSE	19.622	13	7	25	4	1	506	56.9	8.24	35.9	7	0	1.082	0.985056	38.29	107.9	92.1	45.95	11.88	High	High	High	High	High	High
High	Master Protein	Q13572-1	Inositol-tetrakisphosphate 1-kinase [OS=Homo sapiens]	0	FALSE	19.496	19	6	21	6	1	414	45.6	6.16	38.52	6	0	2.171	0.884913	68.17	125.4	74.6	10.11	14.22	High	High	High	High	High	High
High	Master Protein	Q96S86	Hyaluronan and proteoglycan link protein 3 [OS=Homo sapiens]	0	FALSE	19.495	18	7	22	6	1	360	40.9	6.52	27.26	7	0	5.187	0.44216	27.37	186.9	13.1	7.88	25.84	High	High	High	Not Found	Peak Found	Not Found
High	Master Protein	P07305	Histone H1.0 [OS=Homo sapiens]	0	FALSE	19.462	24	6	16	6	1	194	20.9	10.84	15.71	6	0	1.239	0.998918	61.34	114.5	85.5	23.88	41.57	Peak Found	High	High	High	High	Peak Found
High	Master Protein	P07327	Alcohol dehydrogenase 1A [OS=Homo sapiens]	0	FALSE	19.458	18	5	7	5	1	375	39.8	7.94	7.05	5	0	0.079	0.00844427	0.17	14.5	185.5	8.11	25.33	Peak Found	Not Found	Peak Found	Peak Found	High	Not Found
High	Master Protein	P30419	glycylpeptide N-tetradecanoyltransferase 1 [OS=Homo sapiens]	0	FALSE	19.426	8	3	19	3	1	496	56.8	7.8	30.8	3	0	3.458	0.683567	51.54	164.6	35.4	43.3	15.95	High	High	High	High	High	High
High	Master Protein	Q9HBH5	Retinol dehydrogenase 14 [OS=Homo sapiens]	0	FALSE	19.426	20	7	30	7	1	336	36.8	8.79	36.55	7	0	1.01	0.971183	54.77	92.4	107.6	40.17	28.73	High	High	High	High	High	High
High	Master Protein	O75335	Liprin-alpha-4 [OS=Homo sapiens]	0	FALSE	19.425	4	5	13	1	1	1185	134.3	6.74	20.3	5	0	1.299	0.99434	3.63	114.1	85.9	1.43	14.14	High	Peak Found	High	High	Peak Found	High
High	Master Protein	P82933	28S ribosomal protein S9, mitochondrial [OS=Homo sapiens]	0	FALSE	19.422	17	6	16	6	1	396	45.8	9.51	15.67	6	0	1.223	0.996321	64.78	89.8	110.2	9.95	16.55	High	High	High	High	High	High
High	Master Protein	O43464	Serine protease HTRA2, mitochondrial [OS=Homo sapiens]	0	FALSE	19.409	16	5	18	5	1	458	48.8	10.07	38.76	5	0	0.999	0.968456	32.92	107.4	92.6	19.63	8.1	High	High	High	High	High	High
High	Master Protein	O43426-2	Isoform 2 of Synaptojanin-1 [OS=Homo sapiens]	0	FALSE	19.375	8	4	10	4	1	1311	144.8	7.33	17.27	4	0	0.347	0.569352	12.72	62.7	137.3	18.77	20.98	High	Peak Found	Not Found	High	High	High
High	Master Protein	P47736-4	Isoform 4 of Rap1 GTPase-activating protein 1 [OS=Homo sapiens]	0	FALSE	19.289	9	5	11	5	1	727	80.6	6.18	9.43	5	0	5.548	0.400162	106.04	178.3	21.7	38.14	14.53	Peak Found	High	High	Peak Found	Peak Found	Peak Found
High	Master Protein	O95819-3	Isoform 3 of Mitogen-activated protein kinase kinase kinase kinase 4 [OS=Homo sapiens]	0	FALSE	19.286	3	6	25	5	1	1320	150.9	7.42	30.88	6	0	3.385	0.695183	51.34	159.2	40.8	29.14	20.75	High	High	High	High	High	High
High	Master Protein	Q9P0V9-2	Isoform 2 of Septin-10 [OS=Homo sapiens]	0	FALSE	19.256	15	7	21	4	1	503	58.1	7.34	15.84	7	0	0.965	0.96345	30	96.1	103.9	19.29	10.33	High	High	High	High	High	High
High	Master Protein	P60953	Cell division control protein 42 homolog [OS=Homo sapiens]	0	FALSE	19.19	25	5	25	2	1	191	21.2	6.55	22.67	5	3	1.035	0.978077	45.4	94.5	105.5	5.41	10.57	High	High	High	High	High	High
High	Master Protein	Q16799-3	Isoform RTN1-C of Reticulon-1 [OS=Homo sapiens]	0	FALSE	19.149	19	4	45	1	1	208	23.6	8.91	98.43	4	0	1.777	0.941756	61.17	124.1	75.9	30.21	63.61	High	High	Peak Found	High	Peak Found	Peak Found
High	Master Protein	Q9H425	Uncharacterized protein C1orf198 [OS=Homo sapiens]	0	FALSE	19.115	22	6	13	6	1	327	36.3	5.72	16.73	6	0	1.386	0.985056	65.36	117.6	82.4	19.7	28.34	High	Peak Found	Peak Found	High	High	High
High	Master Protein	Q5HYI7	Metaxin-3 [OS=Homo sapiens]	0	FALSE	19.04	19	6	13	6	1	312	35.1	7.8	18.64	6	0	0.209	0.234001	3.44	35.4	164.6	11.01	9.44	Peak Found	Peak Found	Peak Found	High	High	High
High	Master Protein	Q92734-1	Protein TFG [OS=Homo sapiens]	0	FALSE	19.011	18	5	29	5	1	400	43.4	5.1	50.98	5	0	0.934	0.953702	47.11	101.8	98.2	36.57	10.3	High	High	High	High	High	High
High	Master Protein	Q5XUX1-1	F-box/WD repeat-containing protein 9 [OS=Homo sapiens]	0	FALSE	19.007	13	6	10	6	1	488	54.1	6.48	9.37	6	0	2.065	0.900619	98.19	152.9	47.1	7.06	9.23	High	High	High	Peak Found	Peak Found	High
High	Master Protein	P08237-3	Isoform 3 of ATP-dependent 6-phosphofructokinase, muscle type [OS=Homo sapiens]	0	FALSE	18.948	7	6	16	4	1	851	93.2	7.97	26.52	6	0	0.919	0.948893	64.86	108.1	91.9	40.51	46.13	Peak Found	High	High	High	High	Peak Found
High	Master Protein	Q9HB21-1	pleckstrin homology domain-containing family A member 1 [OS=Homo sapiens]	0	FALSE	18.908	19	6	16	6	1	404	45.5	8.56	11.08	6	0	0.434	0.676548	14.73	70.5	129.5	7.56	9.64	High	Peak Found	High	High	High	High
High	Master Protein	Q9Y490	Talin-1 [OS=Homo sapiens]	0	FALSE	18.889	2	6	13	2	1	2541	269.6	6.07	7.4	6	0	1.596	0.963274	22.4	123	77	22.92	18.41	High	High	High	Peak Found	High	High
High	Master Protein	P13647	keratin, type II cytoskeletal 5 [OS=Homo sapiens]	0	TRUE	18.872	10	7	40	2	1	590	62.3	7.74	25.61	7	1	0.632	0.848555	19.56	90.2	109.8	29.33	35.85	Peak Found	High	Peak Found	High	High	Peak Found
High	Master Protein	O60547-1	GDP-mannose 4,6 dehydratase [OS=Homo sapiens]	0	FALSE	18.846	17	5	22	5	1	372	41.9	7.31	30.59	5	0	1.539	0.965479	49.37	116.7	83.3	14.9	37.66	High	High	High	High	High	High
High	Master Protein	Q96A73-1	Putative monooxygenase p33MONOX [OS=Homo sapiens]	0	FALSE	18.823	25	6	17	6	1	305	33.2	9.39	19.67	6	0	0.659	0.864332	20.96	75.3	124.7	40.04	20.35	High	High	High	High	High	High
High	Master Protein	Q9ULH1-2	Isoform 1 of Arf-GAP with SH3 domain, ANK repeat and PH domain-containing protein 1 [OS=Homo sapiens]	0	FALSE	18.8	6	6	8	5	1	1132	125.8	7.52	6.86	6	0	0.657	0.862386	23.51	129.3	70.7	35.04	4.62	Peak Found	High	High	High	High	Peak Found
High	Master Protein	Q5VVQ6-1	Ubiquitin thioesterase OTU1 [OS=Homo sapiens]	0	FALSE	18.786	18	6	13	6	1	348	38.3	6.11	18.99	6	0	0.641	0.854996	11.99	74.6	125.4	7.02	19.85	High	High	High	High	High	High
High	Master Protein	Q9GZT4	serine racemase [OS=Homo sapiens]	0	FALSE	18.704	16	4	12	4	1	340	36.5	6.54	20.44	4	0	1.934	0.913764	21.41	143.9	56.1	6.7	33.2	High	High	High	High	Peak Found	Peak Found
High	Master Protein	O75663	TIP41-like protein [OS=Homo sapiens]	0	FALSE	18.691	21	6	10	6	1	272	31.4	5.91	15.55	6	0	1.105	0.985056	63.6	111.8	88.2	44.75	49.18	High	Peak Found	High	Peak Found	High	Peak Found
High	Master Protein	Q96C86	M7GpppX diphosphatase [OS=Homo sapiens]	0	FALSE	18.687	20	5	25	5	1	337	38.6	6.38	37.83	5	0	1.295	0.995079	42.94	111	89	22.48	2.05	High	High	High	High	High	High
High	Master Protein	O00562	Membrane-associated phosphatidylinositol transfer protein 1 [OS=Homo sapiens]	0	FALSE	18.671	8	7	16	7	1	1244	134.8	5.95	7.71	7	0	3.777	0.64328	65.51	176.1	23.9	31.84	18.69	High	High	High	Peak Found	High	Peak Found
High	Master Protein	Q16851	UTP--glucose-1-phosphate uridylyltransferase [OS=Homo sapiens]	0	FALSE	18.622	17	7	21	7	1	508	56.9	8.15	10.12	7	0	1.076	0.985056	49.16	110.2	89.8	31.66	16.06	High	High	High	High	High	High
High	Master Protein	Q9P0K9	DOMON domain-containing protein FRRS1L [OS=Homo sapiens]	0	FALSE	18.503	20	6	23	6	1	344	37.2	7.62	32.47	6	0	1.733	0.944272	49.42	130	70	6.1	21.81	High	High	High	High	High	High
High	Master Protein	Q14247-2	Isoform 2 of Src substrate cortactin [OS=Homo sapiens]	0	FALSE	18.49	14	7	16	7	1	634	70.9	6.64	16.02	7	0	0.917	0.948893	66.95	87	113	25.09	32	High	Peak Found	High	High	High	High
High	Master Protein	P62826	GTP-binding nuclear protein RAN [OS=Homo sapiens]	0	FALSE	18.478	27	6	17	6	1	216	24.4	7.49	25.39	6	0	1.059	0.985056	30.23	107	93	0.93	9.09	High	High	High	High	High	High
High	Master Protein	P49354	protein farnesyltransferase/geranylgeranyltransferase type-1 subunit alpha [OS=Homo sapiens]	0	FALSE	18.471	15	5	13	5	1	379	44.4	5.08	15.05	5	0	0.908	0.948893	44.26	93.6	106.4	9.22	7.54	High	High	High	High	High	High
High	Master Protein	P53367	Arfaptin-1 [OS=Homo sapiens]	0	FALSE	18.426	12	5	14	4	1	373	41.7	6.7	21.64	5	0	0.293	0.437615	8.55	47.6	152.4	35.94	14.61	High	Peak Found	Peak Found	High	High	High
High	Master Protein	Q96PU8	protein quaking [OS=Homo sapiens]	0	FALSE	18.419	18	5	18	5	1	341	37.6	8.56	25.08	5	0	0.625	0.840221	16.92	76.5	123.5	21.63	4.97	High	High	High	High	High	High
High	Master Protein	P02671-1	Fibrinogen alpha chain [OS=Homo sapiens]	0	FALSE	18.419	7	5	11	5	1	866	94.9	6.01	12.25	5	0	0.778	0.909318	55.88	114.8	85.2	46.99	14.36	High	High	Peak Found	High	High	High
High	Master Protein	P29323	Ephrin type-B receptor 2 [OS=Homo sapiens]	0	FALSE	18.409	6	6	11	4	1	1055	117.4	6.55	15.83	6	1	3.268	0.712975	39.25	151.4	48.6	4.33	6.72	High	Peak Found	High	Peak Found	Peak Found	Peak Found
High	Master Protein	Q5JU85-2	Isoform 2 of IQ motif and SEC7 domain-containing protein 2 [OS=Homo sapiens]	0	FALSE	18.398	5	7	10	3	1	1488	162.7	8.56	15.51	7	0	8.881	0.139613	15.66	183.5	16.5	23.07	5.98	High	High	High	Peak Found	Peak Found	Peak Found
High	Master Protein	Q9NV70-1	exocyst complex component 1 [OS=Homo sapiens]	0	FALSE	18.367	9	6	11	6	1	894	101.9	6.61	11.31	6	0	1.968	0.909224	53.9	144.5	55.5	38.98	36.41	Peak Found	High	High	Peak Found	Peak Found	Peak Found
High	Master Protein	Q70E73	Ras-associated and pleckstrin homology domains-containing protein 1 [OS=Homo sapiens]	0	FALSE	18.363	8	7	12	7	1	1250	135.2	8.85	8.6	7	0	4.959	0.47702	69.93	186.6	13.4	27.63	7.67	High	High	High	Peak Found	Peak Found	Peak Found
High	Master Protein	Q9BSU1	UPF0183 protein C16orf70 [OS=Homo sapiens]	0	FALSE	18.347	14	5	17	5	1	422	47.5	7.72	17.48	5	0	0.738	0.900619	25.4	72.9	127.1	19.85	6.64	High	High	Peak Found	High	High	High
High	Master Protein	Q9UEY8-1	Gamma-adducin [OS=Homo sapiens]	0	FALSE	18.34	10	7	15	7	1	706	79.1	6.32	20.3	7	0	1.642	0.953702	80.7	96.3	103.7	7.24	16.19	High	High	High	High	High	High
High	Master Protein	P54619-3	Isoform 3 of 5'-AMP-activated protein kinase subunit gamma-1 [OS=Homo sapiens]	0	FALSE	18.297	21	7	16	7	1	340	38.5	7.09	12.72	7	0	1.677	0.948893	29.8	125.8	74.2	22.48	11.07	High	High	High	Peak Found	High	High
High	Master Protein	Q12860	Contactin-1 [OS=Homo sapiens]	0	FALSE	18.293	7	6	20	6	1	1018	113.2	5.9	26.03	6	0	1.635	0.953702	39.06	129.2	70.8	11.02	19.02	High	High	High	High	High	High
High	Master Protein	Q07960	rho GTPase-activating protein 1 [OS=Homo sapiens]	0	FALSE	18.287	12	6	22	6	1	439	50.4	6.29	29.8	6	0	1.9	0.916709	73.88	123.6	76.4	54.13	23.66	High	High	High	High	High	High
High	Master Protein	Q99490	Arf-GAP with GTPase, ANK repeat and PH domain-containing protein 2 [OS=Homo sapiens]	0	FALSE	18.283	5	6	9	6	1	1192	124.6	9.89	14.27	6	0	1.88	0.917876	58.25	171.1	28.9	60.36	31.37	Peak Found	High	High	Peak Found	Peak Found	Peak Found
High	Master Protein	Q8ND76	cyclin-Y [OS=Homo sapiens]	0	FALSE	18.279	21	6	28	4	1	341	39.3	7.2	20.72	6	2	0.515	0.759533	14.57	59.8	140.2	47.92	14.8	High	High	High	High	High	High
High	Master Protein	O00303	Eukaryotic translation initiation factor 3 subunit F [OS=Homo sapiens]	0	FALSE	18.232	19	6	18	6	1	357	37.5	5.45	20.55	6	0	1.577	0.963669	67.6	118.9	81.1	10.19	33.16	High	High	High	High	High	High
High	Master Protein	Q9NZC3	glycerophosphodiester phosphodiesterase 1 [OS=Homo sapiens]	0	FALSE	18.223	20	5	21	5	1	331	37.7	6.71	23.64	5	0	0.705	0.884957	20.12	84.9	115.1	25.01	7.92	High	High	High	High	High	High
High	Master Protein	Q15084-2	Isoform 2 of Protein disulfide-isomerase A6 [OS=Homo sapiens]	0	FALSE	18.206	19	6	16	6	1	492	53.9	5.33	24.38	6	0	2.085	0.8987	80.37	146.8	53.2	3.51	48.12	High	High	High	High	High	High
High	Master Protein	P61026	ras-related protein rab-10 [OS=Homo sapiens]	0	FALSE	18.182	22	5	33	2	1	200	22.5	8.38	27.87	5	1	1.393	0.985056	23.47	115.8	84.2	6.72	7.56	High	High	High	Peak Found	High	High
High	Master Protein	P11217	Glycogen phosphorylase, muscle form [OS=Homo sapiens]	0	FALSE	18.154	10	6	7	3	1	842	97	7.03	9.66	6	0	0.981	0.964381	100.11	9.1	190.9	6.63	12.2	Not Found	Peak Found	Peak Found	Peak Found	High	High
High	Master Protein	Q96BW9-3	Isoform 3 of Phosphatidate cytidylyltransferase, mitochondrial [OS=Homo sapiens]	0	FALSE	18.094	23	6	20	6	1	337	38.1	9.13	19.75	6	0	0.888	0.947344	36.75	85.9	114.1	16.45	32.54	High	High	High	High	High	High
High	Master Protein	Q16773	Kynurenine--oxoglutarate transaminase 1 [OS=Homo sapiens]	0	FALSE	18.084	22	6	22	5	1	422	47.8	6.47	22.86	6	0	0.762	0.903792	22.37	78.1	121.9	8.43	23.48	High	High	High	High	High	High
High	Master Protein	Q00005-7	Isoform 7 of Serine/threonine-protein phosphatase 2A 55 kDa regulatory subunit B beta isoform [OS=Homo sapiens]	0	FALSE	18.062	12	5	8	2	1	549	62.5	6.79	9.46	5	0	1.206	0.995079	31.86	165.3	34.7	43.21	15.01	High	Peak Found	High	Peak Found	Peak Found	Peak Found
High	Master Protein	Q9BQI5-3	Isoform 3 of SH3-containing GRB2-like protein 3-interacting protein 1 [OS=Homo sapiens]	0	FALSE	18.05	9	6	18	6	1	859	92.6	8.4	14.33	6	0	2.416	0.848555	54.75	129.6	70.4	42.91	13.84	Peak Found	High	High	High	High	High
High	Master Protein	P20645	Cation-dependent mannose-6-phosphate receptor [OS=Homo sapiens]	0	FALSE	17.993	13	3	18	3	1	277	31	5.83	45.48	3	0	0.364	0.59466	10.65	81.3	118.7	3.75	19.78	High	High	High	High	High	High
High	Master Protein	Q9P2P5	E3 ubiquitin-protein ligase HECW2 [OS=Homo sapiens]	0	FALSE	17.968	4	6	12	5	1	1572	175.7	5.41	6.8	6	0	3.228	0.72195	38.33	178.4	21.6	42.07	3.45	Peak Found	High	High	Not Found	Peak Found	Peak Found
High	Master Protein	O75937	DnaJ homolog subfamily C member 8 [OS=Homo sapiens]	0	FALSE	17.953	23	5	11	5	1	253	29.8	9.06	8.55	5	0	1.234	0.99922	52.93	97.8	102.2	42.29	18.29	High	High	High	Peak Found	High	Peak Found
High	Master Protein	Q92974	Rho guanine nucleotide exchange factor 2 [OS=Homo sapiens]	0	FALSE	17.951	6	7	11	7	1	986	111.5	7.27	9.31	7	0	3.541	0.670467	68.25	169.4	30.6	43.88	13.25	Peak Found	High	High	Peak Found	High	Peak Found
High	Master Protein	Q13155	aminoacyl tRNA synthase complex-interacting multifunctional protein 2 [OS=Homo sapiens]	0	FALSE	17.912	24	5	12	5	1	320	35.3	8.22	16.44	5	0	1.023	0.973653	89.07	101.2	98.8	59.1	14.15	High	High	High	High	High	High
High	Master Protein	Q15118-2	Isoform 2 of [Pyruvate dehydrogenase (acetyl-transferring)] kinase isozyme 1, mitochondrial [OS=Homo sapiens]	0	FALSE	17.899	13	5	18	4	1	456	51.6	8.98	16.92	5	0	0.988	0.964559	64.16	88.1	111.9	19.94	25.77	High	High	High	High	High	High
High	Master Protein	Q9H7P6	Multivesicular body subunit 12B [OS=Homo sapiens]	0	FALSE	17.887	21	5	18	5	1	319	35.6	8.15	30.13	5	0	2.197	0.879828	93.47	130.4	69.6	82.29	14.6	High	High	High	High	High	High
High	Master Protein	Q8NG68	Tubulin--tyrosine ligase [OS=Homo sapiens]	0	FALSE	17.882	13	5	18	5	1	377	43.2	6.74	22.28	5	0	2.19	0.881514	63.55	130.8	69.2	5.98	33.1	High	High	High	High	High	High
High	Master Protein	Q9NSB8	Homer protein homolog 2 [OS=Homo sapiens]	0	FALSE	17.8	15	6	32	3	1	354	40.6	6.38	48.55	6	0	1.511	0.971183	112.56	87.1	112.9	61.97	9.72	High	High	High	High	High	High
High	Master Protein	Q8N465	D-2-hydroxyglutarate dehydrogenase, mitochondrial [OS=Homo sapiens]	0	FALSE	17.783	14	5	15	5	1	521	56.4	7.99	29.34	5	0	0.961	0.96345	48.45	93.1	106.9	19.99	26.48	High	High	High	High	High	High
High	Master Protein	Q03154-1	Aminoacylase-1 [OS=Homo sapiens]	0	FALSE	17.779	18	6	17	6	1	408	45.9	6.18	17.62	6	0	0.339	0.55744	4.17	53.9	146.1	20.79	12.33	High	Peak Found	High	High	High	High
High	Master Protein	P51513-1	RNA-binding protein Nova-1 [OS=Homo sapiens]	0	FALSE	17.742	16	6	15	3	1	510	52	8.88	14.85	6	3	2.793	0.7922	76.86	154.8	45.2	17.26	16.29	High	High	High	High	Not Found	Not Found
High	Master Protein	P52272	Heterogeneous nuclear ribonucleoprotein M [OS=Homo sapiens]	0	FALSE	17.699	8	5	12	5	1	730	77.5	8.7	15.04	5	0	2.33	0.860912	41.49	143.5	56.5	21.24	25.69	High	High	High	Peak Found	Peak Found	Peak Found
High	Master Protein	Q9BPX6-3	Isoform 3 of Calcium uptake protein 1, mitochondrial [OS=Homo sapiens]	0	FALSE	17.66	13	8	19	8	1	478	54.5	8.27	7.3	8	0	1.518	0.971183	30.63	147.4	52.6	6.31	25.76	High	High	High	High	High	High
High	Master Protein	Q8WXG6-1	MAP kinase-activating death domain protein [OS=Homo sapiens]	0	FALSE	17.65	4	6	14	6	1	1647	183.2	6.04	11.04	6	0	4.298	0.584483	108.99	150.5	49.5	29.54	22.48	High	High	High	High	High	High
High	Master Protein	Q5T4S7-2	Isoform 2 of E3 ubiquitin-protein ligase UBR4 [OS=Homo sapiens]	0	FALSE	17.605	2	7	11	7	1	5204	575.6	6.01	11.11	7	0	3.769	0.64328	42.83	169.5	30.5	16.16	13	Peak Found	High	High	Peak Found	Peak Found	Peak Found
High	Master Protein	Q96B86-4	Isoform 3 of Repulsive guidance molecule A [OS=Homo sapiens]	0	FALSE	17.572	15	5	14	5	1	458	50	7.72	15.3	5	0	3.533	0.672677	32.9	158.2	41.8	16.53	42.41	High	High	High	High	High	High
High	Master Protein	P27701	CD82 antigen [OS=Homo sapiens]	0	FALSE	17.497	9	3	17	3	1	267	29.6	5.24	36.79	3	0	0.333	0.542853	7.13	46.1	153.9	14.44	15.51	Peak Found	Peak Found	High	High	High	High
High	Master Protein	Q9UBC2-2	Isoform 2 of Epidermal growth factor receptor substrate 15-like 1 [OS=Homo sapiens]	0	FALSE	17.472	5	6	9	6	1	910	99.5	5.08	10.45	6	0	4.812	0.49879	68.99	165.9	34.1	46.98	21.52	Peak Found	High	High	Peak Found	Peak Found	High
High	Master Protein	P51570-2	Isoform 2 of Galactokinase [OS=Homo sapiens]	0	FALSE	17.447	13	5	15	5	1	422	45.3	6.68	15.36	5	0	1.711	0.948893	73.55	116.5	83.5	50.57	10.15	High	High	High	High	High	High
High	Master Protein	P46060	Ran GTPase-activating protein 1 [OS=Homo sapiens]	0	FALSE	17.446	13	6	10	6	1	587	63.5	4.68	10.01	6	0	0.504	0.746525	8.79	97.4	102.6	7.85	24.21	Peak Found	High	High	Peak Found	Peak Found	Peak Found
High	Master Protein	Q9NXG2	THUMP domain-containing protein 1 [OS=Homo sapiens]	0	FALSE	17.417	20	6	8	6	1	353	39.3	7.88	12.71	6	0	4.89	0.48812	30.95	169.8	30.2	30.01	27.14	High	High	High	Peak Found	Peak Found	Peak Found
High	Master Protein	Q8WVY7	Ubiquitin-like domain-containing CTD phosphatase 1 [OS=Homo sapiens]	0	FALSE	17.339	13	7	26	7	1	318	36.8	6.46	38.15	7	0	2.943	0.762198	62.7	138.5	61.5	30.84	38.1	High	High	High	High	High	High
High	Master Protein	P41091	eukaryotic translation initiation factor 2 subunit 3 [OS=Homo sapiens]	0	FALSE	17.297	14	5	10	5	1	472	51.1	8.4	6.6	5	0	1.23	0.998721	53.96	141.1	58.9	15.64	17.86	High	High	High	High	High	Peak Found
High	Master Protein	P22087	rRNA 2'-O-methyltransferase fibrillarin [OS=Homo sapiens]	0	FALSE	17.293	15	5	11	3	1	321	33.8	10.18	16.87	5	2	3.151	0.730426	97.81	152.1	47.9	59.59	13.53	High	High	Peak Found	Not Found	Peak Found	Peak Found
High	Master Protein	Q969M1	Mitochondrial import receptor subunit TOM40B [OS=Homo sapiens]	0	FALSE	17.258	20	6	25	6	1	308	33.9	7.24	31.03	6	0	0.682	0.875363	23.59	67.1	132.9	24.54	17.21	High	High	High	High	High	High
High	Master Protein	Q7Z6Z7	E3 ubiquitin-protein ligase HUWE1 [OS=Homo sapiens]	0	FALSE	17.138	2	7	10	7	1	4374	481.6	5.22	7.28	7	0	8.334	0.165514	67.52	189.3	10.7	48.99	7.22	High	High	High	Not Found	Not Found	Peak Found
High	Master Protein	Q16720-1	Plasma membrane calcium-transporting ATPase 3 [OS=Homo sapiens]	0	FALSE	17.124	6	5	7	4	1	1220	134.1	5.62	8.79	5	0	2.096	0.896807	45.11	132.1	67.9	16.12	19.8	Peak Found	High	High	Peak Found	Peak Found	High
High	Master Protein	P50995	annexin A11 [OS=Homo sapiens]	0	FALSE	17.052	12	6	15	6	1	505	54.4	7.65	26.76	6	0	0.261	0.364954	2.09	44.8	155.2	16.42	10.49	High	High	High	High	High	High
High	Master Protein	P30622-3	CAP-Gly domain-containing linker protein 1 [OS=Homo sapiens]	0	FALSE	17.05	4	5	5	5	1	1438	162.1	5.36	8.53	5	0	7.857	0.193285	29.13	158	42	36.78	4.8	Peak Found	High	High	High	Not Found	Peak Found
High	Master Protein	Q9UPQ3-1	Arf-GAP with GTPase, ANK repeat and PH domain-containing protein 1 [OS=Homo sapiens]	0	FALSE	17.02	6	5	23	2	1	857	94.4	7.94	43.55	5	0	1.571	0.963669	33.1	131.5	68.5	16.3	30.34	Not Found	High	Peak Found	Peak Found	Peak Found	Peak Found
High	Master Protein	P55327-3	Isoform 3 of Tumor protein D52 [OS=Homo sapiens]	0	FALSE	16.993	23	5	17	5	1	248	26.4	6.34	28.41	5	0	0.279	0.405738	3.27	40.4	159.6	18.79	8.1	High	Peak Found	Peak Found	High	High	High
High	Master Protein	O15066	Kinesin-like protein KIF3B [OS=Homo sapiens]	0	FALSE	16.976	10	6	9	5	1	747	85.1	7.69	4.07	6	1	2.488	0.840166	44.53	174.2	25.8	28.14	18.22	High	High	High	Peak Found	Not Found	Not Found
High	Master Protein	P32929	Cystathionine gamma-lyase [OS=Homo sapiens]	0	FALSE	16.961	15	5	21	5	1	405	44.5	6.7	46.25	5	0	1.201	0.995079	38.24	92.2	107.8	14.3	1.58	High	High	High	High	High	High
High	Master Protein	Q10567	AP-1 complex subunit beta-1 [OS=Homo sapiens]	0	FALSE	16.886	5	4	25	1	1	949	104.6	5.06	36.44	4	0	0.682	0.875363	15.32	81.1	118.9	22.62	30.32	High	High	High	High	High	High
High	Master Protein	Q15165-1	Isoform 1 of Serum paraoxonase/arylesterase 2 [OS=Homo sapiens]	0	FALSE	16.884	11	3	28	3	1	354	39.4	5.5	39.43	3	0	1.442	0.985056	50.52	110.7	89.3	14.99	6.14	High	High	High	High	High	High
High	Master Protein	Q8WZA9	Immunity-related GTPase family Q protein [OS=Homo sapiens]	0	FALSE	16.879	10	5	18	5	1	623	62.7	4.88	17.96	5	0	1.839	0.923396	98.67	130.4	69.6	53.82	27.18	High	High	High	High	High	Peak Found
High	Master Protein	Q9BQ95	Evolutionarily conserved signaling intermediate in Toll pathway, mitochondrial [OS=Homo sapiens]	0	FALSE	16.869	19	5	16	5	1	431	49.1	6.29	23.76	5	0	0.627	0.841682	17.71	75.7	124.3	22.03	22.04	High	High	High	High	High	High
High	Master Protein	Q5T9C9-1	Phosphatidylinositol 4-phosphate 5-kinase-like protein 1 [OS=Homo sapiens]	0	FALSE	16.81	18	6	15	6	1	394	44.5	9.6	12.89	6	0	2.015	0.903792	32.22	134.2	65.8	18.58	25.92	High	High	High	High	High	High
High	Master Protein	Q01844-5	Isoform 5 of RNA-binding protein EWS [OS=Homo sapiens]	0	FALSE	16.769	10	5	18	5	1	661	68.9	9.29	19.77	5	0	4.93	0.479372	47.07	152.6	47.4	28.49	8.39	High	High	High	High	High	High
High	Master Protein	P18754-2	Isoform 2 of Regulator of chromosome condensation [OS=Homo sapiens]	0	FALSE	16.755	16	5	7	5	1	452	48.1	8.16	9.88	5	0	2.811	0.790707	23.83	150.4	49.6	13.74	33.2	High	Not Found	High	Peak Found	High	Peak Found
High	Master Protein	Q9H0W9	Ester hydrolase C11orf54 [OS=Homo sapiens]	0	FALSE	16.732	19	5	18	5	1	315	35.1	6.7	21.77	5	0	1.401	0.985056	44.19	124.4	75.6	21.71	21.72	High	High	High	High	High	High
High	Master Protein	P06132	Uroporphyrinogen decarboxylase [OS=Homo sapiens]	0	FALSE	16.73	14	6	22	6	1	367	40.8	6.14	19.35	6	0	1.994	0.903792	48.85	117.4	82.6	15.86	6.92	High	High	High	High	High	High
High	Master Protein	P48637	glutathione synthetase [OS=Homo sapiens]	0	FALSE	16.665	16	7	22	7	1	474	52.4	5.92	8.99	7	0	0.853	0.936472	40.13	72.9	127.1	26.89	0.69	High	High	High	High	High	High
High	Master Protein	P84157-2	Isoform 2 of Matrix-remodeling-associated protein 7 [OS=Homo sapiens]	0	FALSE	16.65	32	5	14	5	1	170	17.5	4.15	25.24	5	0	0.433	0.674423	7.02	62.9	137.1	16.22	8.36	High	High	High	High	High	High
High	Master Protein	O00743-3	Isoform 3 of Serine/threonine-protein phosphatase 6 catalytic subunit [OS=Homo sapiens]	0	FALSE	16.589	13	4	14	4	1	342	38.9	6.18	16.34	4	0	2.029	0.90358	60.94	148.5	51.5	20.08	13.85	High	High	High	High	High	Peak Found
High	Master Protein	Q9NVH6-8	Isoform 8 of Trimethyllysine dioxygenase, mitochondrial [OS=Homo sapiens]	0	FALSE	16.566	13	6	27	6	1	432	50.8	7.87	20.62	6	0	0.685	0.875363	15.04	85.6	114.4	12.37	26.4	High	High	High	High	High	High
High	Master Protein	A8MVW0	Protein FAM171A2 [OS=Homo sapiens]	0	FALSE	16.53	6	5	15	5	1	826	87.4	8.05	22.73	5	0	8.967	0.135731	76.26	179.6	20.4	32.44	18.08	High	High	High	Peak Found	Peak Found	Peak Found
High	Master Protein	Q9NQG5	regulation of nuclear pre-mRNA domain-containing protein 1B [OS=Homo sapiens]	0	FALSE	16.501	18	5	8	5	1	326	36.9	5.97	13.55	5	0	1.861	0.921557	30.96	176	24	11.68	15.38	High	High	High	Not Found	High	Peak Found
High	Master Protein	P22059	Oxysterol-binding protein 1 [OS=Homo sapiens]	0	FALSE	16.489	10	5	9	5	1	807	89.4	7.3	7.96	5	0	2.166	0.885334	57.72	129.5	70.5	21.81	2.97	High	High	High	Peak Found	High	High
High	Master Protein	O14974	Protein phosphatase 1 regulatory subunit 12A [OS=Homo sapiens]	0	FALSE	16.483	6	5	11	5	1	1030	115.2	5.4	6.58	5	0	1.94	0.913764	75.56	114.3	85.7	37.28	4.08	High	High	High	High	High	High
High	Master Protein	Q9BRX2	Protein pelota homolog [OS=Homo sapiens]	0	FALSE	16.429	15	6	14	6	1	385	43.3	6.34	10.16	6	0	1.449	0.985056	51.27	119.9	80.1	34.76	20.92	High	High	High	Peak Found	High	High
High	Master Protein	Q7KZI7-1	Serine/threonine-protein kinase MARK2 [OS=Homo sapiens]	0	FALSE	16.419	9	6	15	4	1	788	87.9	9.72	11.18	6	0	3.579	0.663207	42.73	165.7	34.3	27.49	44.63	High	High	High	High	Peak Found	Peak Found
High	Master Protein	Q9GZT9-1	Egl nine homolog 1 [OS=Homo sapiens]	0	FALSE	16.415	17	5	17	5	1	426	46	8.53	20.83	5	0	0.854	0.936764	60.87	78.9	121.1	82.81	13.34	High	Peak Found	High	High	High	High
High	Master Protein	Q9NVD7	alpha-parvin [OS=Homo sapiens]	0	FALSE	16.406	13	5	18	5	1	372	42.2	5.95	11.64	5	0	0.749	0.90358	43.21	89.6	110.4	37.21	22.97	High	High	High	High	High	High
High	Master Protein	Q9UKM9-1	RNA-binding protein Raly [OS=Homo sapiens]	0	FALSE	16.395	17	5	13	4	1	306	32.4	9.17	16.21	5	1	3.273	0.712366	70.5	172.6	27.4	49.58	29.15	High	High	High	Peak Found	High	Peak Found
High	Master Protein	Q8TCZ2-5	Isoform 5 of CD99 antigen-like protein 2 [OS=Homo sapiens]	0	FALSE	16.392	24	4	17	4	1	272	28.9	5.07	48.65	4	0	0.439	0.677898	5.98	60.8	139.2	19.78	16.24	High	High	High	High	High	High
High	Master Protein	P08574	Cytochrome c1, heme protein, mitochondrial [OS=Homo sapiens]	0	FALSE	16.312	14	5	27	5	1	325	35.4	9	29.62	5	0	0.467	0.712618	12.43	70	130	32.59	23.6	High	High	High	High	High	High
High	Master Protein	P06732	Creatine kinase M-type [OS=Homo sapiens]	0	FALSE	16.296	14	6	20	4	1	381	43.1	7.25	23.83	6	0	2.94	0.762198	90.15	118.7	81.3	21.7	30.27	High	Peak Found	Peak Found	Peak Found	High	High
High	Master Protein	Q7L8A9-1	Vasohibin-1 [OS=Homo sapiens]	0	FALSE	16.287	14	4	8	4	1	365	40.9	9.48	14.32	4	0	3.645	0.657717	26.26	189.7	10.3	16.62	40.69	High	High	High	Peak Found	Peak Found	Peak Found
High	Master Protein	Q9UNW9	RNA-binding protein Nova-2 [OS=Homo sapiens]	0	FALSE	16.279	13	5	15	2	1	492	49	8.16	14.75	5	0	4.63	0.535851	48.1	175.8	24.2	38.73	20.84	Peak Found	High	High	Not Found	Not Found	Peak Found
High	Master Protein	P49419	Alpha-aminoadipic semialdehyde dehydrogenase [OS=Homo sapiens]	0	FALSE	16.259	11	5	10	5	1	539	58.5	7.99	8.89	5	0	0.351	0.573942	5.12	39.6	160.4	31.41	10.99	Peak Found	Peak Found	High	High	High	High
High	Master Protein	A6NHQ2	rRNA/tRNA 2'-O-methyltransferase fibrillarin-like protein 1 [OS=Homo sapiens]	0	FALSE	16.23	16	4	13	2	1	334	34.8	10.35	17.01	4	0	22.911	0.00405867	78.2	194.4	5.6	52.18	67.6	High	High	High	Not Found	Peak Found	Peak Found
High	Master Protein	Q00325-1	Phosphate carrier protein, mitochondrial [OS=Homo sapiens]	0	FALSE	16.097	14	6	30	6	1	362	40.1	9.38	28.61	6	0	1.155	0.992145	40.92	103.9	96.1	11.58	20.73	High	High	High	High	High	High
High	Master Protein	Q8WXA3-4	Isoform 4 of RUN and FYVE domain-containing protein 2 [OS=Homo sapiens]	0	FALSE	16.092	15	5	12	4	1	403	46.1	5.15	14.41	5	0	1.41	0.985056	37.62	127.3	72.7	30.63	24.28	High	Peak Found	High	Peak Found	Peak Found	High
High	Master Protein	O14656	Torsin-1A [OS=Homo sapiens]	0	FALSE	16.061	15	4	18	4	1	332	37.8	6.99	20.07	4	0	1.17	0.99434	31.97	79.2	120.8	3.89	19.39	High	High	High	High	High	High
High	Master Protein	Q8IXS8	protein FAM126B [OS=Homo sapiens]	0	FALSE	16.038	13	6	15	6	1	530	58.6	7.9	14.09	6	0	0.598	0.826031	7.8	51.9	148.1	7.86	4.5	High	Peak Found	Peak Found	High	High	High
High	Master Protein	Q9H3H9	Transcription elongation factor A protein-like 2 [OS=Homo sapiens]	0	FALSE	15.99	27	4	15	4	1	227	25.8	5.94	14.04	4	0	2.096	0.896807	87.76	131.9	68.1	52.84	30.32	High	High	High	High	High	High
High	Master Protein	O00273-1	DNA fragmentation factor subunit alpha [OS=Homo sapiens]	0	FALSE	15.983	19	5	14	5	1	331	36.5	4.79	15.27	5	0	1.948	0.911858	31.96	142.6	57.4	30.16	13.3	High	High	High	High	High	High
High	Master Protein	O14908-1	PDZ domain-containing protein GIPC1 [OS=Homo sapiens]	0	FALSE	15.906	18	5	8	5	1	333	36	6.28	12.11	5	0	1.328	0.992145	45.43	106.3	93.7	26.18	17.2	High	Peak Found	Peak Found	High	Peak Found	High
High	Master Protein	P00813	adenosine deaminase [OS=Homo sapiens]	0	FALSE	15.854	18	5	19	5	1	363	40.7	5.95	14.96	5	0	0.838	0.928454	29.8	92.6	107.4	19.58	10.55	High	High	High	High	High	High
High	Master Protein	Q86XE0	sorting nexin-32 [OS=Homo sapiens]	0	FALSE	15.829	17	5	11	4	1	403	46.4	7.09	10.66	5	0	0.665	0.869182	29	79.2	120.8	66.67	9.84	Peak Found	High	High	High	Peak Found	High
High	Master Protein	Q6ICG6-2	Isoform 2 of Uncharacterized protein KIAA0930 [OS=Homo sapiens]	0	FALSE	15.746	14	5	9	5	1	409	46.2	7.21	6.3	5	0	11.992	0.0560152	33.26	196.7	3.3	50.94	14.74	Peak Found	High	High	Not Found	Peak Found	Peak Found
High	Master Protein	Q9BTU6	Phosphatidylinositol 4-kinase type 2-alpha [OS=Homo sapiens]	0	FALSE	15.714	13	6	12	6	1	479	54	8.29	12.64	6	0	1.467	0.981832	28.7	161.8	38.2	13.25	16.76	High	High	High	High	High	High
High	Master Protein	Q6GYQ0-2	Isoform 2 of Ral GTPase-activating protein subunit alpha-1 [OS=Homo sapiens]	0	FALSE	15.681	3	6	11	6	1	2083	234.6	6.27	8.97	6	0	5.948	0.358796	58.71	180.4	19.6	40.84	8.91	High	High	High	Not Found	Peak Found	Peak Found
High	Master Protein	P15848	arylsulfatase B [OS=Homo sapiens]	0	FALSE	15.666	11	5	12	5	1	533	59.6	8.21	17.7	5	0	2.001	0.903792	64.72	123.6	76.4	27.51	14.45	High	High	High	High	High	Peak Found
High	Master Protein	Q9HCU5	Prolactin regulatory element-binding protein [OS=Homo sapiens]	0	FALSE	15.651	14	4	14	4	1	417	45.4	7.88	23.15	4	0	1.163	0.993338	28.39	114.8	85.2	23.05	17.15	High	High	High	High	High	High
High	Master Protein	Q9NPF4	Probable tRNA N6-adenosine threonylcarbamoyltransferase [OS=Homo sapiens]	0	FALSE	15.645	11	3	12	3	1	335	36.4	6.35	20.85	3	0	0.975	0.963669	19.78	99.9	100.1	11.38	11.75	High	High	High	High	High	Peak Found
High	Master Protein	P30086	phosphatidylethanolamine-binding protein 1 [OS=Homo sapiens]	0	FALSE	15.644	27	4	16	4	1	187	21	7.53	23.84	4	0	0.703	0.884766	18.39	75.5	124.5	33.09	14.73	High	High	High	High	High	High
High	Master Protein	Q5SSJ5-1	Heterochromatin protein 1-binding protein 3 [OS=Homo sapiens]	0	FALSE	15.637	9	5	15	5	1	553	61.2	9.67	12.53	5	0	1.401	0.985056	77.13	125.6	74.4	16.37	56.6	High	High	High	Peak Found	High	High
High	Master Protein	Q92820	Gamma-glutamyl hydrolase [OS=Homo sapiens]	0	FALSE	15.595	13	4	15	4	1	318	35.9	7.11	16.45	4	0	1.841	0.923396	43.86	130.8	69.2	7.95	23.71	High	High	High	High	High	High
High	Master Protein	P42658	Dipeptidyl aminopeptidase-like protein 6 [OS=Homo sapiens]	0	FALSE	15.566	9	5	11	4	1	865	97.5	6.37	13.76	5	1	1.195	0.995079	57.68	12.4	187.6	8.49	9.76	Peak Found	High	Not Found	High	High	High
High	Master Protein	P17706-1	Tyrosine-protein phosphatase non-receptor type 2 [OS=Homo sapiens]	0	FALSE	15.553	19	5	7	5	1	415	48.4	8.29	14.85	5	0	2.109	0.894283	71.81	155.8	44.2	14.28	64.1	High	High	High	Peak Found	Peak Found	Peak Found
High	Master Protein	Q9GZM8-2	Isoform 2 of Nuclear distribution protein nudE-like 1 [OS=Homo sapiens]	0	FALSE	15.532	14	5	17	5	1	367	40.6	5.6	29.59	5	0	0.994	0.966515	52.37	95.3	104.7	43.72	9.42	High	High	High	High	High	High
High	Master Protein	Q9H9C1-1	Spermatogenesis-defective protein 39 homolog [OS=Homo sapiens]	0	FALSE	15.521	14	5	7	5	1	493	57	7.4	8.47	5	0	4.529	0.552311	97.62	197.5	2.5	24.47	30.29	High	High	High	Not Found	Peak Found	Peak Found
High	Master Protein	Q15006	ER membrane protein complex subunit 2 [OS=Homo sapiens]	0	FALSE	15.515	17	5	16	5	1	297	34.8	6.57	23.14	5	0	0.733	0.898811	33.36	68.2	131.8	59.84	35.96	High	High	High	High	High	High
High	Master Protein	Q5T5Y3-3	Isoform 3 of Calmodulin-regulated spectrin-associated protein 1 [OS=Homo sapiens]	0	FALSE	15.511	4	5	8	5	1	1613	179.2	6.8	5.47	5	0	3.589	0.663207	43.85	157.3	42.7	23.09	17.8	High	High	High	Peak Found	Peak Found	Peak Found
High	Master Protein	P30084	Enoyl-CoA hydratase, mitochondrial [OS=Homo sapiens]	0	FALSE	15.479	19	4	7	4	1	290	31.4	8.07	2.88	4	0	0.632	0.848555	14.65	78.2	121.8	15.16	14.81	Not Found	Peak Found	Peak Found	High	High	High
High	Master Protein	Q9UMS4	Pre-mRNA-processing factor 19 [OS=Homo sapiens]	0	FALSE	15.419	10	4	6	4	1	504	55.1	6.61	9.53	4	0	6.345	0.320171	72.38	180.4	19.6	34.55	18.39	Peak Found	High	High	Not Found	Not Found	Peak Found
High	Master Protein	Q13243-1	Serine/arginine-rich splicing factor 5 [OS=Homo sapiens]	0	FALSE	15.414	23	6	10	5	1	272	31.2	11.59	3.67	6	0	2.514	0.835347	92.98	141	59	17.46	22.46	High	High	High	High	Peak Found	Peak Found
High	Master Protein	Q99460	26S proteasome non-ATPase regulatory subunit 1 [OS=Homo sapiens]	0	FALSE	15.39	8	5	8	5	1	953	105.8	5.39	0	5	0	6.278	0.324651	58.16	183.9	16.1	28.42	8.82	High	High	High	Peak Found	Peak Found	Peak Found
High	Master Protein	Q9NXW2-2	Isoform 2 of DnaJ homolog subfamily B member 12 [OS=Homo sapiens]	0	FALSE	15.358	20	5	7	5	1	377	42.2	8.53	4.1	5	0	1.367	0.987083	9.81	134.6	65.4	12	8.92	Peak Found	High	High	Peak Found	High	Peak Found	Acetyl [N-Term]
High	Master Protein	Q9Y259-1	Choline/ethanolamine kinase [OS=Homo sapiens]	0	FALSE	15.343	15	5	18	5	1	395	45.2	5.49	8.94	5	0	1.793	0.936472	75.81	123.7	76.3	7.7	12.58	High	High	High	High	High	High
High	Master Protein	Q8IVD9	NudC domain-containing protein 3 [OS=Homo sapiens]	0	FALSE	15.34	18	5	14	5	1	361	40.8	5.25	21.72	5	0	1.088	0.985056	67.48	113.8	86.2	10.61	6.35	High	High	High	High	High	High
High	Master Protein	Q6IQ20	N-acyl-phosphatidylethanolamine-hydrolyzing phospholipase D [OS=Homo sapiens]	0	FALSE	15.326	16	5	11	5	1	393	45.6	6.06	18	5	0	0.288	0.430243	5.49	51	149	25.54	20	Peak Found	High	Peak Found	High	High	High
High	Master Protein	Q3YEC7-1	Rab-like protein 6 [OS=Homo sapiens]	0	FALSE	15.316	8	6	15	6	1	729	79.5	5.22	17.44	6	0	0.912	0.948893	59.7	104.6	95.4	41.95	20.48	Peak Found	High	High	High	High	High	Acetyl [N-Term]
High	Master Protein	P30486	HLA class I histocompatibility antigen, B-48 alpha chain [OS=Homo sapiens]	0	FALSE	15.314	16	4	16	1	1	362	40.3	6	28.07	4	0								High	Not Found	Not Found	Not Found	Not Found	Not Found
High	Master Protein	Q7LG56-6	Isoform 6 of Ribonucleoside-diphosphate reductase subunit M2 B [OS=Homo sapiens]	0	FALSE	15.257	7	4	15	4	1	423	48.8	7.99	29.09	4	0	1.578	0.963669	40.72	130.8	69.2	12.21	10.6	High	High	High	High	High	High
High	Master Protein	Q96GD0	Pyridoxal phosphate phosphatase [OS=Homo sapiens]	0	FALSE	15.144	16	4	18	4	1	296	31.7	6.55	32.13	4	0	0.975	0.963669	35.48	99	101	23.53	18.07	High	High	High	High	High	High
High	Master Protein	Q8N163-1	Cell cycle and apoptosis regulator protein 2 [OS=Homo sapiens]	0	FALSE	15.129	7	5	6	5	1	923	102.8	5.22	5.56	5	0	0.506	0.749562	10.78	25.9	174.1	27.79	24.15	Not Found	High	Peak Found	High	High	High
High	Master Protein	Q8N7J2-1	APC membrane recruitment protein 2 [OS=Homo sapiens]	0	FALSE	15.125	10	4	18	4	1	671	69.5	6.99	21.81	4	0	0.674	0.875363	32	66.7	133.3	81.36	10.73	High	High	High	High	High	High
High	Master Protein	Q13595-1	Transformer-2 protein homolog alpha [OS=Homo sapiens]	0	FALSE	15.117	16	4	17	3	1	282	32.7	11.27	20.81	4	0	5.216	0.437615	59.83	146.1	53.9	10.97	28.3	High	High	High	High	Peak Found	Peak Found
High	Master Protein	Q8NHP8	Putative phospholipase B-like 2 [OS=Homo sapiens]	0	FALSE	15.1	13	6	18	6	1	589	65.4	6.8	8.74	6	0	1.382	0.985056	35.06	107.9	92.1	4.6	10.96	High	High	High	High	High	High
High	Master Protein	P53611	Geranylgeranyl transferase type-2 subunit beta [OS=Homo sapiens]	0	FALSE	15.089	14	4	23	4	1	331	36.9	5.03	28.86	4	0	1.255	0.996321	39.28	98.4	101.6	25.37	11.09	High	High	High	High	High	High
High	Master Protein	Q9H993	protein-glutamate O-methyltransferase [OS=Homo sapiens]	0	FALSE	15.003	9	4	17	4	1	441	51.1	5.76	24.44	4	0	0.489	0.730426	9.59	50.9	149.1	14.88	2.57	Peak Found	High	High	High	High	High
High	Master Protein	Q14155	Rho guanine nucleotide exchange factor 7 [OS=Homo sapiens]	0	FALSE	14.992	8	5	8	5	1	803	90	7.09	10.51	5	0	3.283	0.710747	53.3	157.8	42.2	50.6	18.28	High	High	High	Peak Found	Peak Found	Peak Found
High	Master Protein	P19525	interferon-induced, double-stranded RNA-activated protein kinase [OS=Homo sapiens]	0	FALSE	14.982	9	5	7	5	1	551	62.1	8.4	1.74	5	0	1.421	0.985056	71.56	138.3	61.7	4.76	20.14	High	High	High	Peak Found	Peak Found	Peak Found
High	Master Protein	O00442-2	Isoform 2 of RNA 3'-terminal phosphate cyclase [OS=Homo sapiens]	0	FALSE	14.977	12	5	17	5	1	379	40.7	8.34	20.28	5	0	2.055	0.90358	37.89	134	66	31.03	18.14	High	High	High	High	High	High
High	Master Protein	Q9H0P0-4	Cytosolic 5'-nucleotidase 3A [OS=Homo sapiens]	0	FALSE	14.94	17	5	9	5	1	336	37.9	7.12	8.2	5	0	2.605	0.816534	33.34	141.5	58.5	11.38	12.72	High	High	High	High	Peak Found	Peak Found
High	Master Protein	Q9UF33-1	Ephrin type-A receptor 6 [OS=Homo sapiens]	0	FALSE	14.867	4	5	10	1	1	1036	116.3	6.98	17.56	5	0	4.111	0.606323	23.83	155.7	44.3	10.88	18.01	Peak Found	Peak Found	High	Peak Found	Peak Found	Peak Found
High	Master Protein	Q8NCA5	protein FAM98A [OS=Homo sapiens]	0	FALSE	14.863	12	4	9	3	1	519	55.4	9.03	18.84	4	0	2.3	0.869182	75.16	139.4	60.6	72.99	10.7	Peak Found	High	High	Peak Found	High	High
High	Master Protein	Q5VT66-2	Isoform 2 of Mitochondrial amidoxime-reducing component 1 [OS=Homo sapiens]	0	FALSE	14.847	11	3	8	2	1	354	39.4	8.79	21.27	3	0	0.646	0.857784	13.21	76.5	123.5	29.15	12.05	Peak Found	Peak Found	Peak Found	Peak Found	High	Peak Found
High	Master Protein	P52565-1	rho GDP-dissociation inhibitor 1 [OS=Homo sapiens]	0	FALSE	14.822	25	4	12	4	1	204	23.2	5.11	17.51	4	0	1.574	0.963669	66.08	129	71	52.78	53.25	High	High	High	High	High	High
High	Master Protein	Q96DV4	39S ribosomal protein L38, mitochondrial [OS=Homo sapiens]	0	FALSE	14.81	13	5	17	5	1	380	44.6	7.53	22.39	5	0	0.895	0.948893	24.08	86.8	113.2	19.05	3.83	High	High	High	High	High	High
High	Master Protein	Q8TBC4-1	NEDD8-activating enzyme E1 catalytic subunit [OS=Homo sapiens]	0	FALSE	14.801	12	5	16	5	1	463	51.8	5.45	23.57	5	0	1.331	0.992145	49.95	112.9	87.1	36.09	19.8	High	High	High	High	High	High
High	Master Protein	P08397-1	porphobilinogen deaminase [OS=Homo sapiens]	0	FALSE	14.791	11	3	9	3	1	361	39.3	7.18	13.13	3	0	1.383	0.985056	30.34	107.1	92.9	25.67	10.49	High	High	High	High	High	High
High	Master Protein	Q96JN2-4	Isoform 4 of Coiled-coil domain-containing protein 136 [OS=Homo sapiens]	0	FALSE	14.758	5	4	8	4	1	1157	134.6	4.67	12.84	4	0	100	1.05438e-16		200		62.34		High	High	High	Not Found	Not Found	Not Found
High	Master Protein	P78540	arginase-2, mitochondrial [OS=Homo sapiens]	0	FALSE	14.738	14	3	11	3	1	354	38.6	6.47	34.09	3	0	6.665	0.289478	49.88	178.4	21.6	25.92	5.49	High	High	High	Peak Found	Not Found	High
High	Master Protein	Q6F5E8	capping protein, Arp2/3 and myosin-I linker protein 2 [OS=Homo sapiens]	0	FALSE	14.702	4	5	10	5	1	1435	154.6	6.76	10.72	5	0	0.627	0.841682	17.51	79.3	120.7	25.44	26.4	High	Peak Found	Peak Found	High	High	High
High	Master Protein	Q15286	Ras-related protein Rab-35 [OS=Homo sapiens]	0	FALSE	14.699	27	5	29	3	1	201	23	8.29	21.76	5	0	1.396	0.985056	40.99	108.8	91.2	38.41	30.08	High	High	High	High	High	Peak Found
High	Master Protein	Q96B54	Zinc finger protein 428 [OS=Homo sapiens]	0	FALSE	14.691	30	4	5	4	1	188	20.5	4.17	8.64	4	0	3.669	0.654919	90.87	168.6	31.4	49.38	25.52	High	Peak Found	Peak Found	Not Found	Peak Found	Peak Found
High	Master Protein	O94921-1	Cyclin-dependent kinase 14 [OS=Homo sapiens]	0	FALSE	14.686	12	6	21	5	1	469	53	8.92	17.64	6	0	0.697	0.879828	24.86	97.1	102.9	54.88	45.16	High	Peak Found	Peak Found	High	High	High
High	Master Protein	O75317	Ubiquitin carboxyl-terminal hydrolase 12 [OS=Homo sapiens]	0	FALSE	14.658	11	4	22	3	1	370	42.8	6.6	22.42	4	1	2.2	0.879828	33.8	149.5	50.5	32.77	46.49	High	High	High	High	High	High
High	Master Protein	Q9NXR7-1	Isoform 1 of BRISC and BRCA1-A complex member 2 [OS=Homo sapiens]	0	FALSE	14.641	13	5	12	5	1	415	46.9	6.14	12.35	5	0	1.154	0.992145	39.72	112.8	87.2	9.36	20.05	High	High	High	High	High	High	Acetyl [N-Term]
High	Master Protein	Q5SW79-1	Centrosomal protein of 170 kDa [OS=Homo sapiens]	0	FALSE	14.636	5	5	5	5	1	1584	175.2	7.11	5.44	5	0	2.026	0.90358	65.63	183.3	16.7	7.15	23.63	High	Peak Found	Not Found	Not Found	Not Found	Peak Found
High	Master Protein	Q9UJQ1-1	Lysosome-associated membrane glycoprotein 5 [OS=Homo sapiens]	0	FALSE	14.597	14	3	8	3	1	280	31.5	6.46	19.37	3	0	0.961	0.96345	24.6	96.4	103.6	13.99	25.35	High	High	Peak Found	High	High	High
High	Master Protein	P62068-1	Ubiquitin carboxyl-terminal hydrolase 46 [OS=Homo sapiens]	0	FALSE	14.583	13	4	14	3	1	366	42.4	6.83	15.95	4	0	100	1.05438e-16		200		10.04		High	Peak Found	Not Found	High	Not Found	High
High	Master Protein	Q9UJW0-3	Isoform 3 of Dynactin subunit 4 [OS=Homo sapiens]	0	FALSE	14.571	8	3	11	3	1	467	53.1	7.39	10.09	3	0	9.746	0.106963	102.04	187.6	12.4	58.71	48.87	High	High	High	Peak Found	Peak Found	Peak Found
High	Master Protein	Q9H1E5	Thioredoxin-related transmembrane protein 4 [OS=Homo sapiens]	0	FALSE	14.479	15	4	21	4	1	349	38.9	4.37	30.5	4	0	0.619	0.840221	23.11	69.1	130.9	39.92	19.52	High	High	High	High	High	High
High	Master Protein	Q9NP92	39S ribosomal protein S30, mitochondrial [OS=Homo sapiens]	0	FALSE	14.463	15	6	13	6	1	439	50.3	7.97	2.1	6	0	1.078	0.985056	57.71	107.8	92.2	15.93	14.63	High	High	High	High	High	High
High	Master Protein	Q9NRL3-3	Isoform 3 of Striatin-4 [OS=Homo sapiens]	0	FALSE	14.44	8	4	9	3	1	760	81.2	5.4	15.45	4	0	16.851	0.0152749	33.45	196.2	3.8	29.27	14.24	High	High	High	Peak Found	Not Found	Peak Found
High	Master Protein	O15371	Eukaryotic translation initiation factor 3 subunit D [OS=Homo sapiens]	0	FALSE	14.427	12	4	5	4	1	548	63.9	6.05	4.06	4	0	2.7	0.803755	107.5	140.2	59.8	46.16	24.67	Peak Found	High	High	Peak Found	Peak Found	Peak Found
High	Master Protein	O75821	Eukaryotic translation initiation factor 3 subunit G [OS=Homo sapiens]	0	FALSE	14.388	16	4	16	4	1	320	35.6	6.13	16.04	4	0	1.07	0.985056	50.63	95.6	104.4	45.77	4.48	High	High	High	High	High	High
High	Master Protein	Q9BTT0	Acidic leucine-rich nuclear phosphoprotein 32 family member E [OS=Homo sapiens]	0	FALSE	14.376	14	4	8	4	1	268	30.7	3.85	11.01	4	0	1.372	0.986191	63.37	91.2	108.8	75.44	29.66	High	High	High	High	High	Peak Found
High	Master Protein	P21291	Cysteine and glycine-rich protein 1 [OS=Homo sapiens]	0	FALSE	14.37	37	4	9	4	1	193	20.6	8.57	9.95	4	0	0.348	0.569639	8.1	42.8	157.2	8.36	28.5	Peak Found	Peak Found	Peak Found	High	High	High
High	Master Protein	Q15438-1	Cytohesin-1 [OS=Homo sapiens]	0	FALSE	14.368	13	5	17	2	1	398	46.4	5.54	8.19	5	0	3.228	0.72195	41.06	156.1	43.9	14.62	38.52	High	Peak Found	High	Peak Found	Not Found	Peak Found
High	Master Protein	O43761	Synaptogyrin-3 [OS=Homo sapiens]	0	FALSE	14.333	20	4	18	4	1	229	24.5	8.18	40.63	4	0	0.496	0.742266	8.3	69.7	130.3	19.05	2.21	High	High	Peak Found	High	High	High	Acetyl [N-Term]
High	Master Protein	Q8TDC3-2	Isoform 2 of Serine/threonine-protein kinase BRSK1 [OS=Homo sapiens]	0	FALSE	14.309	8	4	11	3	1	794	86.7	8.94	13.28	4	1	2.532	0.831497	63.07	140.4	59.6	19.39	4.13	High	High	High	Peak Found	Peak Found	High
High	Master Protein	P12004	proliferating cell nuclear antigen [OS=Homo sapiens]	0	FALSE	14.263	16	5	13	5	1	261	28.8	4.69	6.44	5	0	1.691	0.948893	44.53	128	72	19.65	12.91	High	High	High	Peak Found	High	Peak Found
High	Master Protein	Q9Y2S7	Polymerase delta-interacting protein 2 [OS=Homo sapiens]	0	FALSE	14.257	16	5	9	5	1	368	42	8.63	7.99	5	0	1.444	0.985056	45.51	124.8	75.2	22.63	25.72	High	High	High	Peak Found	High	High
High	Master Protein	Q9BYD3	39S ribosomal protein L4, mitochondrial [OS=Homo sapiens]	0	FALSE	14.212	15	3	9	3	1	311	34.9	9.72	19.29	3	0	1.04	0.981381	40.5	112.1	87.9	33.56	22.92	Peak Found	High	High	High	High	High
High	Master Protein	P42704	Leucine-rich PPR motif-containing protein, mitochondrial [OS=Homo sapiens]	0	FALSE	14.21	3	4	9	4	1	1394	157.8	6.13	13.64	4	0	0.559	0.79609	8.25	63.8	136.2	11.42	5.47	High	High	Peak Found	High	High	High
High	Master Protein	O14828	Secretory carrier-associated membrane protein 3 [OS=Homo sapiens]	0	FALSE	14.178	14	4	9	4	1	347	38.3	7.64	14.37	4	0	1.698	0.948893	16.91	127.4	72.6	25.47	9.6	High	High	High	High	High	High
High	Master Protein	Q92506	estradiol 17-beta-dehydrogenase 8 [OS=Homo sapiens]	0	FALSE	14.168	21	4	11	4	1	261	27	6.54	20.81	4	0	0.614	0.840166	21.73	75.2	124.8	6.1	29.76	Peak Found	Peak Found	High	High	High	High
High	Master Protein	Q9H488-1	GDP-fucose protein O-fucosyltransferase 1 [OS=Homo sapiens]	0	FALSE	14.161	19	5	7	5	1	388	43.9	8.53	2.15	5	0	2.415	0.848611	90.79	141.5	58.5	19.36	48.6	High	High	Peak Found	Peak Found	High	Peak Found
High	Master Protein	O15294	UDP-N-acetylglucosamine--peptide N-acetylglucosaminyltransferase 110 kDa subunit [OS=Homo sapiens]	0	FALSE	14.151	4	4	7	4	1	1046	116.9	6.7	16.95	4	0	13.799	0.033701	95.39	194.1	5.9	70.41	15.37	Peak Found	High	High	Not Found	Peak Found	Not Found
High	Master Protein	P62820	Ras-related protein Rab-1A [OS=Homo sapiens]	0	FALSE	14.083	25	5	28	2	1	205	22.7	6.21	25.23	5	1	0.667	0.870863	11.17	80	120	22.27	6.11	High	Peak Found	Peak Found	High	High	High
High	Master Protein	O00165-2	Isoform 2 of HCLS1-associated protein X-1 [OS=Homo sapiens]	0	FALSE	14.036	24	5	11	5	1	287	32.4	4.96	15.66	5	0	0.858	0.937651	38.82	95.9	104.1	19.28	8.81	High	High	High	High	High	High
High	Master Protein	Q9BV23	Monoacylglycerol lipase ABHD6 [OS=Homo sapiens]	0	FALSE	14.021	16	5	11	5	1	337	38.3	8.41	5.98	5	0	2.057	0.90358	47.95	123.9	76.1	4.76	34.21	High	High	High	Peak Found	High	Peak Found
High	Master Protein	Q9Y4P3	Transducin beta-like protein 2 [OS=Homo sapiens]	0	FALSE	13.964	10	4	5	4	1	447	49.8	9.44	6.72	4	0	1.688	0.948893	27.06	162.2	37.8	9.68	14.67	High	Peak Found	Peak Found	Peak Found	High	Not Found
High	Master Protein	Q96SB3	Neurabin-2 [OS=Homo sapiens]	0	FALSE	13.939	6	4	6	4	1	815	89.1	4.97	12	4	0	2.127	0.894225	149.81	137.5	62.5	46.33	16.23	Peak Found	High	High	Peak Found	Not Found	Peak Found
High	Master Protein	O75494-1	Serine/arginine-rich splicing factor 10 [OS=Homo sapiens]	0	FALSE	13.878	18	4	8	4	1	262	31.3	11.27	13.57	4	0	2.234	0.875363	58.77	155.7	44.3	23.01	13.62	High	High	High	High	Not Found	Not Found
High	Master Protein	P00915	carbonic anhydrase 1 [OS=Homo sapiens]	0	FALSE	13.874	19	4	8	4	1	261	28.9	7.12	9.87	4	0	0.406	0.64328	13.62	32.1	167.9	26.4	12.61	Peak Found	Not Found	Peak Found	High	High	High
High	Master Protein	Q96ME1	F-box/LRR-repeat protein 18 [OS=Homo sapiens]	0	FALSE	13.845	5	3	7	3	1	805	88.3	8.32	9.18	3	0	1.504	0.971587	23.41	186.8	13.2	37.48	51.25	Peak Found	High	High	Peak Found	Peak Found	High
High	Master Protein	A5PKW4	PH and SEC7 domain-containing protein 1 [OS=Homo sapiens]	0	FALSE	13.842	4	5	9	5	1	1024	109.5	6.87	14.75	5	0	1.731	0.944272	45.14	145	55	31	23.64	High	High	High	Peak Found	High	High
High	Master Protein	Q5JTV8-3	Isoform 3 of Torsin-1A-interacting protein 1 [OS=Homo sapiens]	0	FALSE	13.713	9	5	8	5	1	584	66.3	8.18	6.96	5	0	0.966	0.963669	59.05	102.8	97.2	12.6	5.68	Peak Found	High	High	Peak Found	High	High
High	Master Protein	Q8N336	ELMO domain-containing protein 1 [OS=Homo sapiens]	0	FALSE	13.703	15	4	15	4	1	334	39	8.51	7.99	4	0	1.957	0.909318	28.07	132.5	67.5	27.37	8.4	High	High	High	High	High	High
High	Master Protein	P61011-1	signal recognition particle 54 kDa protein [OS=Homo sapiens]	0	FALSE	13.679	9	5	7	5	1	504	55.7	8.75	8.29	5	0	2.6	0.816534	55.2	151.2	48.8	19.69	23.92	High	High	High	Peak Found	Peak Found	Peak Found
High	Master Protein	Q9BSL1	ubiquitin-associated domain-containing protein 1 [OS=Homo sapiens]	0	FALSE	13.635	12	4	9	4	1	405	45.3	4.92	16.52	4	0	1.084	0.985056	37.2	106.2	93.8	6.31	12.83	High	High	High	Peak Found	High	High
High	Master Protein	P13726-1	tissue factor [OS=Homo sapiens]	0	FALSE	13.627	14	3	16	3	1	295	33	7.03	17.29	3	0	1.232	0.998918	43.81	108.9	91.1	4.02	28.68	High	High	High	High	High	High
High	Master Protein	P49585	choline-phosphate cytidylyltransferase A [OS=Homo sapiens]	0	FALSE	13.612	16	5	13	5	1	367	41.7	7.25	18.68	5	0	1.353	0.989587	39.59	116.8	83.2	9.55	10.74	High	High	High	High	High	High
High	Master Protein	Q96PY5-3	Isoform 2 of Formin-like protein 2 [OS=Homo sapiens]	0	FALSE	13.607	4	5	9	5	1	1092	124	7.66	4.91	5	0	1.535	0.966593	81.75	65.8	134.2	49.69	42.02	High	High	High	Peak Found	Peak Found	High
High	Master Protein	Q9H0U4	ras-related protein Rab-1B [OS=Homo sapiens]	0	FALSE	13.599	22	4	26	1	1	201	22.2	5.73	23.51	4	0	0.262	0.368286	5.13	148.8	51.2	8.97	19.41	Peak Found	High	Peak Found	High	High	Peak Found
High	Master Protein	O75508	Claudin-11 [OS=Homo sapiens]	0	FALSE	13.596	15	3	17	3	1	207	22	7.9	30.54	3	0	0.013	4.0731e-07	0.02	3.6	196.4	18.17	44.62	Peak Found	Not Found	Peak Found	High	High	High
High	Master Protein	P18124	60S ribosomal protein L7 [OS=Homo sapiens]	0	FALSE	13.584	16	3	9	3	1	248	29.2	10.65	20.31	3	0	1.158	0.992145	12.19	107.7	92.3	10.96	3.62	High	High	High	High	High	High
High	Master Protein	Q5T440	Putative transferase CAF17, mitochondrial [OS=Homo sapiens]	0	FALSE	13.571	21	5	13	5	1	356	38.1	9.83	19.26	5	0	1.022	0.973653	19.44	88.2	111.8	10.06	78.95	High	High	High	High	High	High
High	Master Protein	Q86XE3	Calcium uptake protein 3, mitochondrial [OS=Homo sapiens]	0	FALSE	13.556	8	4	12	4	1	530	60.7	8.21	14.74	4	0	2.071	0.899788	52.14	127.7	72.3	6.58	10.23	High	High	High	High	Peak Found	High
High	Master Protein	O15269	serine palmitoyltransferase 1 [OS=Homo sapiens]	0	FALSE	13.551	9	5	7	5	1	473	52.7	6.01	3.44	5	0	2.233	0.875363	54.38	139	61	29.47	16.64	High	Peak Found	High	Peak Found	Peak Found	Peak Found
High	Master Protein	Q9NV96	Cell cycle control protein 50A [OS=Homo sapiens]	0	FALSE	13.531	14	4	16	4	1	361	40.7	8.59	32.69	4	0	0.72	0.894283	20.81	97.5	102.5	32.18	16.23	High	High	High	High	High	High
High	Master Protein	P17066	Heat shock 70 kDa protein 6 [OS=Homo sapiens]	0	FALSE	13.516	8	4	17	1	1	643	71	6.14	19.94	4	0	0.682	0.875363	21.21	81.1	118.9	35.82	17.25	High	High	High	High	High	High
High	Master Protein	Q9NX05-1	constitutive coactivator of PPAR-gamma-like protein 2 [OS=Homo sapiens]	0	FALSE	13.467	6	5	10	5	1	1096	120.5	9.03	8.04	5	0	4.486	0.55744	31.28	185.6	14.4	9.55	31.45	High	High	High	Peak Found	Peak Found	Peak Found
High	Master Protein	O75044	SLIT-ROBO Rho GTPase-activating protein 2 [OS=Homo sapiens]	0	FALSE	13.44	4	4	8	4	1	1071	120.8	6.7	15.04	4	0	1.808	0.933747	120.6	179	21	63.62	4.71	High	High	High	Peak Found	Peak Found	Peak Found
High	Master Protein	Q9Y6V0-5	Isoform 5 of Protein piccolo [OS=Homo sapiens]	0	FALSE	13.416	1	5	8	5	1	5142	560.4	6.47	12.13	5	0	1.672	0.948893	68.85	172.2	27.8	36.41	12.99	High	High	High	Peak Found	Peak Found	Peak Found
High	Master Protein	P14868	Aspartate--tRNA ligase, cytoplasmic [OS=Homo sapiens]	0	FALSE	13.411	11	5	8	5	1	501	57.1	6.55	10.08	5	0	1.158	0.992145	23.67	137.6	62.4	1.9	6.53	Peak Found	High	High	High	High	Peak Found
High	Master Protein	Q6IQ19-1	Centriole, cilia and spindle-associated protein [OS=Homo sapiens]	0	FALSE	13.362	23	4	15	4	1	270	30.2	7.84	7.47	4	0	0.496	0.742266	27.52	63.6	136.4	36.5	6.19	High	Peak Found	Peak Found	High	High	High
High	Master Protein	Q96C19	EF-hand domain-containing protein D2 [OS=Homo sapiens]	0	FALSE	13.343	13	4	8	4	1	240	26.7	5.2	11.51	4	0	0.277	0.404585	2.79	54.7	145.3	44.43	50.42	Peak Found	Peak Found	Peak Found	High	High	High
High	Master Protein	P00918	Carbonic anhydrase 2 [OS=Homo sapiens]	0	FALSE	13.328	19	4	8	4	1	260	29.2	7.4	14.36	4	0	0.424	0.663207	10.7	40.7	159.3	28.62	51.06	Peak Found	Peak Found	High	High	High	High
High	Master Protein	P53621-2	Isoform 2 of Coatomer subunit alpha [OS=Homo sapiens]	0	FALSE	13.304	3	3	6	3	1	1233	139.2	7.59	14.66	3	0	2.278	0.874923	53.87	143.4	56.6	29.11	14.61	High	High	High	Not Found	Peak Found	Peak Found
High	Master Protein	Q9H0C8	Integrin-linked kinase-associated serine/threonine phosphatase 2C [OS=Homo sapiens]	0	FALSE	13.298	14	5	12	5	1	392	42.9	7.09	7.86	5	0	1.801	0.936326	28.7	125.7	74.3	13.18	17.05	High	High	High	Peak Found	Peak Found	Peak Found
High	Master Protein	P23610	Factor VIII intron 22 protein [OS=Homo sapiens]	0	FALSE	13.291	16	4	6	4	1	371	39.1	6.84	7.59	4	0	0.696	0.879828	14.88	80	120	18.17	29.42	High	Peak Found	High	High	Peak Found	High
High	Master Protein	O43505	beta-1,4-glucuronyltransferase 1 [OS=Homo sapiens]	0	FALSE	13.277	10	4	14	4	1	415	47.1	7.2	19.44	4	0	0.769	0.907006	26.51	98	102	20.69	7.34	High	High	High	High	High	High
High	Master Protein	P30041	Peroxiredoxin-6 [OS=Homo sapiens]	0	FALSE	13.245	25	5	11	5	1	224	25	6.38	9.51	5	0	0.446	0.693937	10.01	56	144	14.12	14.3	High	High	High	High	High	High
High	Master Protein	O60291-2	Isoform 2 of E3 ubiquitin-protein ligase MGRN1 [OS=Homo sapiens]	0	FALSE	13.233	7	3	10	3	1	576	63.2	5.22	4.88	3	0	4.877	0.48879	68.57	165.3	34.7	52.8	22.34	High	High	High	Peak Found	High	High
High	Master Protein	Q9BXR0	Queuine tRNA-ribosyltransferase catalytic subunit 1 [OS=Homo sapiens]	0	FALSE	13.211	14	4	8	4	1	403	44	7.23	9.16	4	0	1.609	0.959253	56.63	136.6	63.4	31.88	26.18	High	High	High	Peak Found	High	Peak Found
High	Master Protein	Q9H2G2-1	STE20-like serine/threonine-protein kinase [OS=Homo sapiens]	0	FALSE	13.207	4	4	6	4	1	1235	142.6	5.15	2.2	4	0	3.768	0.64328	18.41	182.5	17.5	53.78	4.64	High	High	High	Peak Found	Not Found	Peak Found
High	Master Protein	P61962	DDB1- and CUL4-associated factor 7 [OS=Homo sapiens]	0	FALSE	13.19	13	4	16	4	1	342	38.9	5.52	5.81	4	0	2.259	0.875363	46	148.5	51.5	20.44	9.94	High	High	High	High	High	High
High	Master Protein	Q9BW62	katanin p60 ATPase-containing subunit A-like 1 [OS=Homo sapiens]	0	FALSE	13.18	12	6	11	6	1	490	55.4	6.74	7.42	6	0	2.266	0.875363	59.77	141.8	58.2	30.73	9.31	High	High	High	Peak Found	Peak Found	High
High	Master Protein	Q9NS85	Carbonic anhydrase-related protein 10 [OS=Homo sapiens]	0	FALSE	13.145	10	4	14	4	1	328	37.5	8.09	21.06	4	0	2.326	0.862386	83.14	143.8	56.2	15.87	20.78	High	High	High	High	Peak Found	High
High	Master Protein	Q7L7X3	Serine/threonine-protein kinase TAO1 [OS=Homo sapiens]	0	FALSE	13.138	5	5	14	2	1	1001	116	7.65	20.76	5	0	6.469	0.307893	31.98	168.1	31.9	33.92	17.28	High	High	High	Peak Found	High	High
High	Master Protein	Q92783	signal transducing adapter molecule 1 [OS=Homo sapiens]	0	FALSE	13.133	9	4	11	4	1	540	59.1	4.82	10.83	4	0	0.736	0.898913	14.07	85	115	22	10.14	High	Not Found	Peak Found	High	High	High
High	Master Protein	Q9UN86	Ras GTPase-activating protein-binding protein 2 [OS=Homo sapiens]	0	FALSE	13.109	16	5	10	5	1	482	54.1	5.55	2.01	5	0	4.584	0.542853	39.83	178.2	21.8	35.58	14.58	High	High	High	Not Found	Peak Found	Peak Found
High	Master Protein	P53582	Methionine aminopeptidase 1 [OS=Homo sapiens]	0	FALSE	13.094	12	4	11	4	1	386	43.2	7.17	11.65	4	0	2.11	0.894283	61.99	133.8	66.2	24.93	36.29	High	High	High	High	High	High
High	Master Protein	Q92841	Probable ATP-dependent RNA helicase DDX17 [OS=Homo sapiens]	0	FALSE	13.09	6	4	7	2	1	729	80.2	8.27	11.89	4	1	1.696	0.948893	18.73	162.4	37.6	3.58	11.82	Not Found	High	High	Peak Found	Peak Found	Peak Found
High	Master Protein	A6NHX0	Cytosolic arginine sensor for mTORC1 subunit 2 [OS=Homo sapiens]	0	FALSE	13.074	11	3	14	3	1	329	36	5.16	10	3	0	1.614	0.957983	47.36	113.6	86.4	11.33	19.39	High	High	High	High	High	High	Acetyl [N-Term]
High	Master Protein	O60551	Glycylpeptide N-tetradecanoyltransferase 2 [OS=Homo sapiens]	0	FALSE	13.066	6	2	5	2	1	498	56.9	7.58	6.03	2	0	3.705	0.649849	90	156.8	43.2	37.36	64.06	High	High	High	Peak Found	Peak Found	Peak Found
High	Master Protein	P41732	Tetraspanin-7 [OS=Homo sapiens]	0	FALSE	13.026	6	1	24	1	1	249	27.6	7.2	45.22	1	0	1.551	0.964555	10.7	122.2	77.8	6.37	10.15	High	High	High	High	High	High
High	Master Protein	Q9Y6N5	Sulfide:quinone oxidoreductase, mitochondrial [OS=Homo sapiens]	0	FALSE	12.987	11	4	10	4	1	450	49.9	9.11	21.69	4	0	0.497	0.742567	5.11	62.6	137.4	19.86	14.79	High	High	Peak Found	High	High	High
High	Master Protein	Q8TF74	WAS/WASL-interacting protein family member 2 [OS=Homo sapiens]	0	FALSE	12.906	12	3	6	3	1	440	46.3	10.93	19.1	3	0	0.342	0.558047	2.83	9.6	190.4	15.75	31.75	Not Found	Peak Found	Peak Found	High	High	High
High	Master Protein	Q68CZ2-1	Tensin-3 [OS=Homo sapiens]	0	FALSE	12.877	3	4	9	4	1	1445	155.2	6.81	15.74	4	0	0.439	0.677898	6.6	43.5	156.5	7.52	35.53	High	Peak Found	Not Found	High	High	High
High	Master Protein	P09622	Dihydrolipoyl dehydrogenase, mitochondrial [OS=Homo sapiens]	0	FALSE	12.841	10	5	14	5	1	509	54.1	7.85	7.4	5	0	0.405	0.64328	3.77	56.7	143.3	15.92	6.49	Peak Found	High	High	High	High	High
High	Master Protein	Q9BSK2	Solute carrier family 25 member 33 [OS=Homo sapiens]	0	FALSE	12.809	12	4	12	3	1	321	35.4	9.6	18.3	4	1	0.991	0.964808	48.97	97.1	102.9	10.99	23.62	High	High	Peak Found	High	High	High
High	Master Protein	Q9Y5S2	Serine/threonine-protein kinase MRCK beta [OS=Homo sapiens]	0	FALSE	12.802	3	4	6	4	1	1711	194.2	6.37	3.01	4	0	3.643	0.657717	104.68	180	20	20.39	12.91	Not Found	High	High	Peak Found	Peak Found	Peak Found
High	Master Protein	P12036	Neurofilament heavy polypeptide [OS=Homo sapiens]	0	FALSE	12.765	5	5	16	2	1	1026	112.4	6.18	17.09	5	0	0.01	1.05438e-16			200		31.69	Not Found	Not Found	Not Found	Not Found	High	High
High	Master Protein	P61106	Ras-related protein Rab-14 [OS=Homo sapiens]	0	FALSE	12.723	24	4	17	2	1	215	23.9	6.21	16.61	4	0	1.207	0.995126	25.02	109.4	90.6	14.09	24.84	High	Peak Found	Peak Found	High	High	High
High	Master Protein	Q13596-3	Isoform 3 of Sorting nexin-1 [OS=Homo sapiens]	0	FALSE	12.681	9	4	11	3	1	557	63	5.48	22.77	4	0	1.309	0.994257	54.33	101.3	98.7	30.27	17.69	High	High	High	High	High	High
High	Master Protein	Q6GMV2	SET and MYND domain-containing protein 5 [OS=Homo sapiens]	0	FALSE	12.666	7	3	21	3	1	418	47.3	5.05	17.19	3	0	2.072	0.899788	35.21	131.7	68.3	16.11	22.5	High	High	High	High	High	High
High	Master Protein	Q7Z460-1	CLIP-associating protein 1 [OS=Homo sapiens]	0	FALSE	12.663	3	4	12	3	1	1538	169.3	9.03	14.3	4	0	0.757	0.90358	19.97	72.9	127.1	33.28	13.09	High	High	Peak Found	High	High	High
High	Master Protein	Q5TEU4	Arginine-hydroxylase NDUFAF5, mitochondrial [OS=Homo sapiens]	0	FALSE	12.593	13	4	10	4	1	345	38.9	6.57	12.05	4	0	0.627	0.841682	28.43	91.9	108.1	32.85	14.53	High	High	Peak Found	High	High	High
High	Master Protein	Q99574	Neuroserpin [OS=Homo sapiens]	0	FALSE	12.585	13	5	18	5	1	410	46.4	4.91	15.1	5	0	0.989	0.964708	80.61	102.7	97.3	17.46	32.25	High	High	High	High	High	High
High	Master Protein	Q9NZH0-2	Isoform 2 of G-protein coupled receptor family C group 5 member B [OS=Homo sapiens]	0	FALSE	12.57	6	2	8	2	1	404	44.9	7.87	13.98	2	0	0.423	0.663207	8.45	44.4	155.6	45.95	41.69	High	Peak Found	Peak Found	High	High	High
High	Master Protein	Q9C0H2-4	Isoform 4 of Protein tweety homolog 3 [OS=Homo sapiens]	0	FALSE	12.523	6	3	13	3	1	526	57.9	5.31	22.97	3	0	2.116	0.894283	33.41	135.9	64.1	9.42	6.09	High	High	High	High	High	High
High	Master Protein	A4D126	D-ribitol-5-phosphate cytidylyltransferase [OS=Homo sapiens]	0	FALSE	12.521	9	4	13	4	1	451	49.8	6.25	15.12	4	0	0.882	0.944272	21.6	87.2	112.8	17.02	12.48	High	Peak Found	High	High	High	High
High	Master Protein	O94856	Neurofascin [OS=Homo sapiens]	0	FALSE	12.494	4	4	6	4	1	1347	149.9	6.65	4.11	4	0	0.859	0.937651	18.03	65.9	134.1	8.47	14.1	Not Found	Peak Found	Peak Found	High	High	High
High	Master Protein	Q15417	Calponin-3 [OS=Homo sapiens]	0	FALSE	12.458	12	3	9	3	1	329	36.4	6.05	16.99	3	0	2.469	0.840221	67.91	155.6	44.4	33.73	2.52	High	High	High	High	Peak Found	High
High	Master Protein	P35219	carbonic anhydrase-related protein [OS=Homo sapiens]	0	FALSE	12.458	17	4	5	4	1	290	33	4.86	7.49	4	0	2.096	0.896807	57.77	162.7	37.3	31.52	30.03	High	High	Peak Found	Peak Found	Peak Found	High
High	Master Protein	O76071	Probable cytosolic iron-sulfur protein assembly protein Ciao1 [OS=Homo sapiens]	0	FALSE	12.455	16	4	7	4	1	339	37.8	4.97	4.33	4	0	1.739	0.943204	27.94	125.7	74.3	12.81	3.83	High	High	High	High	Peak Found	High
High	Master Protein	Q9NZ56	Formin-2 [OS=Homo sapiens]	0	FALSE	12.451	3	3	13	3	1	1722	180	5.47	24.86	3	0	1.091	0.985056	64.15	101.2	98.8	6.18	30.65	High	High	High	High	High	Peak Found
High	Master Protein	P54727	UV excision repair protein RAD23 homolog B [OS=Homo sapiens]	0	FALSE	12.441	13	4	19	2	1	409	43.1	4.84	14.16	4	2	1.367	0.987083	57.95	99.7	100.3	19.72	33.09	High	High	High	High	High	High
High	Master Protein	Q13362-5	Isoform 5 of Serine/threonine-protein phosphatase 2A 56 kDa regulatory subunit gamma isoform [OS=Homo sapiens]	0	FALSE	12.424	8	4	9	2	1	555	64.3	6.74	8.1	4	0	100	1.05438e-16		200		42.51		High	High	Peak Found	Not Found	Not Found	Not Found
High	Master Protein	P54687-5	Isoform 5 of Branched-chain-amino-acid aminotransferase, cytosolic [OS=Homo sapiens]	0	FALSE	12.413	6	3	23	3	1	398	44.1	5.39	24.19	3	0	1.86	0.921557	57.8	128.6	71.4	26.18	31.58	High	High	High	High	High	High
High	Master Protein	O95197	Reticulon-3 [OS=Homo sapiens]	0	FALSE	12.405	3	3	39	2	1	1032	112.5	4.96	55.03	3	0	1.008	0.971183	58.52	100.2	99.8	32	32.84	High	High	High	High	High	High
High	Master Protein	O14495	Phospholipid phosphatase 3 [OS=Homo sapiens]	0	FALSE	12.37	11	4	21	4	1	311	35.1	9.14	29.21	4	0	0.932	0.953702	31.93	94.8	105.2	14.25	19.84	High	High	High	High	High	High	Acetyl [N-Term]
High	Master Protein	Q9H3H3-3	Isoform 3 of UPF0696 protein C11orf68 [OS=Homo sapiens]	0	FALSE	12.362	14	4	9	4	1	293	31.5	6.32	16.39	4	0	0.527	0.77321	9.58	60	140	42.72	5.76	High	Peak Found	High	High	High	High
High	Master Protein	P48047	ATP synthase subunit O, mitochondrial [OS=Homo sapiens]	0	FALSE	12.317	21	4	10	4	1	213	23.3	9.96	11.53	4	0	0.509	0.752829	9.13	58.4	141.6	16.35	5.57	High	High	Peak Found	High	High	High
High	Master Protein	Q9NUV9	GTPase IMAP family member 4 [OS=Homo sapiens]	0	FALSE	12.312	13	4	7	4	1	329	37.5	7.81	7.54	4	0	1.263	0.995126	48.41	121.6	78.4	30.74	17.53	Peak Found	High	High	High	High	High
High	Master Protein	O94979-8	Isoform 8 of Protein transport protein Sec31A [OS=Homo sapiens]	0	FALSE	12.292	4	5	8	5	1	1233	134.4	6.73	7.23	5	0	5.885	0.362653	38.67	183.5	16.5	23.33	11.46	High	High	High	Peak Found	Peak Found	Peak Found
High	Master Protein	O43759-1	Synaptogyrin-1 [OS=Homo sapiens]	0	FALSE	12.29	15	3	22	3	1	233	25.4	4.68	41.59	3	0	0.258	0.361983	1.79	40.3	159.7	19.21	10.49	High	High	High	High	High	High	Acetyl [N-Term]
High	Master Protein	P37268	squalene synthase [OS=Homo sapiens]	0	FALSE	12.274	10	3	8	3	1	417	48.1	6.54	10.12	3	0	1.431	0.985056	53.85	126.2	73.8	27.62	27.27	High	High	Peak Found	Peak Found	High	Peak Found
High	Master Protein	Q9ULX7	Carbonic anhydrase 14 [OS=Homo sapiens]	0	FALSE	12.267	11	4	6	4	1	337	37.6	6.37	10.68	4	0	0.147	0.0861287	0.89	14.3	185.7	21.1	24.31	Peak Found	Peak Found	Peak Found	High	High	High
High	Master Protein	Q96CQ1	Solute carrier family 25 member 36 [OS=Homo sapiens]	0	FALSE	12.24	14	4	11	3	1	311	34.3	8.57	12.94	4	0	0.918	0.948893	29.51	91.5	108.5	11.26	14.86	Peak Found	High	Peak Found	High	High	High
High	Master Protein	P98172	ephrin-B1 [OS=Homo sapiens]	0	FALSE	12.224	17	4	9	4	1	346	38	8.94	11.7	4	0	4.432	0.565988	77.63	166.9	33.1	22.5	9.37	High	High	High	Peak Found	High	Not Found
High	Master Protein	Q8IV50	LysM and putative peptidoglycan-binding domain-containing protein 2 [OS=Homo sapiens]	0	FALSE	12.221	19	4	12	4	1	215	23.4	5.35	14.06	4	0	0.405	0.64328	11.09	39.1	160.9	52.58	12.26	High	Peak Found	Peak Found	High	High	High
High	Master Protein	Q14118	Dystroglycan [OS=Homo sapiens]	0	FALSE	12.191	6	4	8	4	1	895	97.4	8.56	8.72	4	0	2.035	0.90358	24.65	133.3	66.7	38.41	7.6	High	High	High	Peak Found	Peak Found	Peak Found
High	Master Protein	Q13642-4	Isoform 4 of Four and a half LIM domains protein 1 [OS=Homo sapiens]	0	FALSE	12.184	17	4	13	4	1	309	35	8.32	19.79	4	0	1.38	0.985056	36.03	114.3	85.7	13.21	9.19	High	High	High	High	High	High
High	Master Protein	Q14738-1	Serine/threonine-protein phosphatase 2A 56 kDa regulatory subunit delta isoform [OS=Homo sapiens]	0	FALSE	12.163	7	4	7	2	1	602	69.9	8.13	6.33	4	1	6.414	0.312839	128.83	152.8	47.2	63.02	7.52	Peak Found	High	High	Not Found	Peak Found	Not Found
High	Master Protein	Q9NYL9	tropomodulin-3 [OS=Homo sapiens]	0	FALSE	12.161	11	4	11	2	1	352	39.6	5.19	2.44	4	0	100	1.05438e-16		200		51.62		High	Not Found	High	Not Found	Not Found	Not Found
High	Master Protein	O76003	glutaredoxin-3 [OS=Homo sapiens]	0	FALSE	12.159	17	5	14	5	1	335	37.4	5.39	17.29	5	0	6.098	0.345384	73.64	171.7	28.3	33.46	20.73	High	High	High	High	High	High
High	Master Protein	O00505	Importin subunit alpha-4 [OS=Homo sapiens]	0	FALSE	12.12	10	4	9	4	1	521	57.8	4.94	10.59	4	0	8.646	0.150701	57.74	184.5	15.5	42.49	26.12	High	High	High	Peak Found	Peak Found	High
High	Master Protein	Q99798	Aconitate hydratase, mitochondrial [OS=Homo sapiens]	0	FALSE	12.113	5	4	6	4	1	780	85.4	7.61	4.17	4	0	0.643	0.856747	8.97	73.8	126.2	25.38	11.88	Peak Found	Peak Found	Peak Found	High	High	High
High	Master Protein	P51149	ras-related protein Rab-7a [OS=Homo sapiens]	0	FALSE	12.105	22	4	9	4	1	207	23.5	6.7	10.15	4	0	0.908	0.948893	33.36	89.7	110.3	4.54	13.86	High	High	High	High	High	High
High	Master Protein	O75787	Renin receptor [OS=Homo sapiens]	0	FALSE	12.1	8	4	13	4	1	350	39	6.1	16.13	4	0	1.292	0.995079	25.13	129.1	70.9	11.6	20.25	High	High	High	High	High	High
High	Master Protein	Q96PV0	Ras/Rap GTPase-activating protein SynGAP [OS=Homo sapiens]	0	FALSE	12.076	4	4	6	4	1	1343	148.2	8.98	6.6	4	0	4.018	0.613274	44.47	186.4	13.6	6.65	36.04	High	High	Peak Found	High	High	Peak Found
High	Master Protein	P54803	Galactocerebrosidase [OS=Homo sapiens]	0	FALSE	12.068	10	4	9	4	1	685	77	6.64	14.78	4	0	1.163	0.993237	55.8	111.1	88.9	28.98	63.36	High	Peak Found	High	Peak Found	High	High
High	Master Protein	Q5T0D9	Tumor protein p63-regulated gene 1-like protein [OS=Homo sapiens]	0	FALSE	12.034	24	4	5	4	1	272	30.2	7.34	5.37	4	0	0.294	0.440465	4.88	28.2	171.8	21.53	15.35	Peak Found	High	Peak Found	Peak Found	High	Peak Found
High	Master Protein	P60763	Ras-related C3 botulinum toxin substrate 3 [OS=Homo sapiens]	0	FALSE	12	23	5	19	1	1	192	21.4	8.15	18.03	5	0	100	1.05438e-16		200		13.82		High	High	Peak Found	Not Found	Not Found	Not Found
High	Master Protein	Q8N7R7-1	Cyclin-Y-like protein 1 [OS=Homo sapiens]	0	FALSE	11.992	11	5	22	3	1	359	40.7	6.07	7.17	5	0	1.974	0.907932	74.31	138.2	61.8	83.24	12.3	High	High	High	Peak Found	Peak Found	Peak Found
High	Master Protein	P17844	probable ATP-dependent RNA helicase DDX5 [OS=Homo sapiens]	0	FALSE	11.971	7	4	9	2	1	614	69.1	8.92	6.1	4	0	100	1.05438e-16		200		24.06		High	High	High	Not Found	Not Found	Not Found
High	Master Protein	Q9NWU1-1	3-oxoacyl-[acyl-carrier-protein] synthase, mitochondrial [OS=Homo sapiens]	0	FALSE	11.951	10	3	11	3	1	459	48.8	7.66	26.24	3	0	1.017	0.972049	27.49	113.3	86.7	15.73	16.34	High	High	High	High	High	High
High	Master Protein	P55265-4	Isoform 4 of Double-stranded RNA-specific adenosine deaminase [OS=Homo sapiens]	0	FALSE	11.941	3	3	4	3	1	1269	140.7	8.56	5.69	3	0	7.976	0.185247	86.22	178.3	21.7	20.38	21.17	Peak Found	High	High	Peak Found	High	Peak Found
High	Master Protein	Q16186	Proteasomal ubiquitin receptor ADRM1 [OS=Homo sapiens]	0	FALSE	11.935	9	4	19	4	1	407	42.1	5.07	15.64	4	0	0.495	0.742217	23.14	62.3	137.7	74.39	15.65	High	High	High	High	High	High
High	Master Protein	O00451-1	GDNF family receptor alpha-2 [OS=Homo sapiens]	0	FALSE	11.933	9	4	12	4	1	464	51.5	7.66	15.5	4	0	1.437	0.985056	56.75	114.6	85.4	42.87	40.79	High	High	High	High	High	Peak Found
High	Master Protein	P16520	Guanine nucleotide-binding protein G(I)/G(S)/G(T) subunit beta-3 [OS=Homo sapiens]	0	FALSE	11.923	9	3	125	1	1	340	37.2	5.67	183.18	3	0	0.867	0.941371	52.11	92.9	107.1	54.72	23.08	Peak Found	Peak Found	High	High	High	High
High	Master Protein	P24539	ATP synthase F(0) complex subunit B1, mitochondrial [OS=Homo sapiens]	0	FALSE	11.896	10	3	12	3	1	256	28.9	9.36	13.83	3	0	0.364	0.59466	5.57	41.6	158.4	13.92	8.96	High	Peak Found	High	High	High	High
High	Master Protein	Q9BTX7	Alpha-tocopherol transfer protein-like [OS=Homo sapiens]	0	FALSE	11.854	11	4	13	4	1	342	38.5	6.44	15.36	4	0	0.973	0.963669	51.9	94.1	105.9	34	7.75	High	High	High	High	High	High
High	Master Protein	P62753	40S RIBOSOMAL PROTEIN S6 [OS=Homo sapiens]	0	FALSE	11.841	17	5	11	5	1	249	28.7	10.84	1.61	5	0	1.982	0.907932	42.83	120.9	79.1	29.08	14.32	High	High	Peak Found	Peak Found	High	High
High	Master Protein	P53041	Serine/threonine-protein phosphatase 5 [OS=Homo sapiens]	0	FALSE	11.749	9	3	9	3	1	499	56.8	6.28	16.16	3	0	2.565	0.822098	46.38	143.3	56.7	25.16	34.75	High	High	High	Peak Found	Peak Found	High
High	Master Protein	O94919	endonuclease domain-containing 1 protein [OS=Homo sapiens]	0	FALSE	11.73	9	4	6	4	1	500	55	5.71	8.21	4	0	0.371	0.606323	5.02	52.8	147.2	13.24	46.58	Peak Found	Peak Found	Peak Found	High	High	High
High	Master Protein	Q02252	Methylmalonate-semialdehyde dehydrogenase [acylating], mitochondrial [OS=Homo sapiens]	0	FALSE	11.727	9	5	7	5	1	535	57.8	8.5	7.24	5	0	0.479	0.722259	10.14	86.3	113.7	8.19	6.51	Peak Found	Peak Found	Peak Found	High	High	High
High	Master Protein	Q9UPY6	Wiskott-Aldrich syndrome protein family member 3 [OS=Homo sapiens]	0	FALSE	11.725	8	3	13	2	1	502	55.3	6.43	14.68	3	0	0.253	0.35156	1.67	43.2	156.8	39.47	14.63	High	Peak Found	Peak Found	High	High	High
High	Master Protein	P30042-1	ES1 protein homolog, mitochondrial [OS=Homo sapiens]	0	FALSE	11.698	21	4	8	4	1	268	28.2	8.27	8.63	4	0	0.386	0.619157	7.26	75.1	124.9	7.44	19.96	Not Found	Peak Found	Peak Found	High	High	High
High	Master Protein	P23258	tubulin gamma-1 chain [OS=Homo sapiens]	0	FALSE	11.68	10	4	7	4	1	451	51.1	6.14	9.25	4	0	1.252	0.996321	30.19	105.4	94.6	21.7	22.56	High	Peak Found	High	Peak Found	High	Peak Found
High	Master Protein	Q5EBM0-1	UMP-CMP kinase 2, mitochondrial [OS=Homo sapiens]	0	FALSE	11.67	11	4	6	4	1	449	49.4	7.01	3.49	4	0	1.561	0.964381	85.19	88.4	111.6	57.19	47.31	High	High	Peak Found	High	High	Peak Found
High	Master Protein	Q8WWH5	probable tRNA pseudouridine synthase 1 [OS=Homo sapiens]	0	FALSE	11.667	12	4	7	4	1	349	37.2	8.25	9.72	4	0	2.021	0.90358	49.14	131.9	68.1	10.99	41.49	High	High	High	Peak Found	Peak Found	High
High	Master Protein	Q6ZWB6	BTB/POZ domain-containing protein KCTD8 [OS=Homo sapiens]	0	FALSE	11.64	10	3	24	1	1	473	52.4	8.37	24.79	3	0	0.499	0.736911	8.92	61.8	138.2	24.64	25.27	Peak Found	Not Found	Not Found	High	High	Peak Found
High	Master Protein	P04424	argininosuccinate lyase [OS=Homo sapiens]	0	FALSE	11.639	8	3	9	3	1	464	51.6	6.48	12.44	3	0	0.473	0.72195	9.35	52.7	147.3	22.39	41.83	Peak Found	High	High	High	High	High
High	Master Protein	Q5VSL9-1	striatin-interacting protein 1 [OS=Homo sapiens]	0	FALSE	11.637	5	4	8	4	1	837	95.5	6.29	7.62	4	0	1.336	0.992145	27.55	147.5	52.5	20.36	12.93	High	High	High	Peak Found	Not Found	Peak Found
High	Master Protein	Q14165	Malectin [OS=Homo sapiens]	0	FALSE	11.63	17	5	12	5	1	292	32.2	5.41	9.85	5	0	0.921	0.950397	43.01	93.2	106.8	24.38	22.18	Peak Found	High	High	High	High	High
High	Master Protein	Q8IVH8	mitogen-activated protein kinase kinase kinase kinase 3 [OS=Homo sapiens]	0	FALSE	11.618	5	3	5	3	1	894	101.3	7.56	9.97	3	0	5.321	0.426972	36.78	171.9	28.1	41.9	19.99	Peak Found	High	High	Peak Found	Peak Found	Peak Found
High	Master Protein	Q8WU79-1	Stromal membrane-associated protein 2 [OS=Homo sapiens]	0	FALSE	11.616	7	4	12	4	1	429	46.8	8.87	16.06	4	0	0.739	0.900619	31.33	69.1	130.9	34.3	20.07	High	Peak Found	Peak Found	High	High	High
High	Master Protein	Q5JTD7	leucine-rich repeat-containing protein 73 [OS=Homo sapiens]	0	FALSE	11.607	8	2	17	2	1	316	33.4	4.84	28.64	2	0	0.553	0.793842	7.78	70.3	129.7	20.52	15.48	High	High	High	High	High	High
High	Master Protein	Q9UKS6	Protein kinase C and casein kinase substrate in neurons protein 3 [OS=Homo sapiens]	0	FALSE	11.603	13	4	6	4	1	424	48.5	6.18	4.46	4	0	1.037	0.978715	45.04	105.8	94.2	37.73	14.78	High	High	Peak Found	Peak Found	High	Peak Found
High	Master Protein	Q8NBL1	Protein O-glucosyltransferase 1 [OS=Homo sapiens]	0	FALSE	11.566	10	4	13	4	1	392	46.2	8.72	18.06	4	0	1.602	0.960548	46.41	129.4	70.6	15.65	28.01	High	High	High	High	High	High
High	Master Protein	Q15750-1	TGF-beta-activated kinase 1 and MAP3K7-binding protein 1 [OS=Homo sapiens]	0	FALSE	11.552	9	4	8	4	1	504	54.6	5.52	5.63	4	0	100	1.05438e-16		200		26.27		High	High	High	Not Found	Not Found	High
High	Master Protein	A6NE02	BTB/POZ domain-containing protein 17 [OS=Homo sapiens]	0	FALSE	11.534	10	3	5	3	1	478	52.4	8.78	5.96	3	0	2.681	0.806171	49.47	159.4	40.6	22.55	39.66	Peak Found	High	High	Peak Found	Peak Found	High
High	Master Protein	Q9ULF5	Zinc transporter ZIP10 [OS=Homo sapiens]	0	FALSE	11.527	3	4	11	4	1	831	94.1	6.76	4.72	4	0	1.266	0.995126	79.32	104.3	95.7	26.78	9.64	High	High	High	High	High	High
High	Master Protein	Q86VP6-1	cullin-associated nedd8-dissociated protein 1 [OS=Homo sapiens]	0	FALSE	11.524	4	4	4	4	1	1230	136.3	5.78	4.9	4	0	0.737	0.899788	37.47	17.8	182.2	20.87	21.43	Peak Found	Not Found	Not Found	Peak Found	High	Peak Found
High	Master Protein	P22748	Carbonic anhydrase 4 [OS=Homo sapiens]	0	FALSE	11.513	15	4	7	4	1	312	35	7.83	9.49	4	0	0.317	0.49879	8	32.6	167.4	22.01	54.44	Peak Found	Peak Found	Peak Found	High	High	High
High	Master Protein	Q3KQU3	MAP7 domain-containing protein 1 [OS=Homo sapiens]	0	FALSE	11.505	8	4	9	4	1	841	92.8	10.11	2.33	4	0	1.603	0.960548	51.94	138.1	61.9	36.42	18.57	Peak Found	High	High	High	High	Peak Found
High	Master Protein	P02763	Alpha-1-acid glycoprotein 1 [OS=Homo sapiens]	0	FALSE	11.453	12	3	15	3	1	201	23.5	5.02	5.11	3	0	0.666	0.869182	36.5	77.5	122.5	27.36	17.65	High	High	High	High	High	High
High	Master Protein	Q6UXN9	WD repeat-containing protein 82 [OS=Homo sapiens]	0	FALSE	11.434	15	5	10	5	1	313	35.1	7.69	4.53	5	0	2.977	0.75759	59.31	145.8	54.2	20.6	14.88	High	High	High	Peak Found	High	High
High	Master Protein	P16333-1	Cytoplasmic protein NCK1 [OS=Homo sapiens]	0	FALSE	11.408	11	4	8	3	1	377	42.8	6.47	7.1	4	0	1.359	0.98849	55.34	111.3	88.7	7.62	58.63	High	Peak Found	Peak Found	Peak Found	High	High
High	Master Protein	P48444	Coatomer subunit delta [OS=Homo sapiens]	0	FALSE	11.402	9	4	10	4	1	511	57.2	6.21	12.32	4	0	5.705	0.381809	44.11	167.7	32.3	25.65	37.94	High	High	High	Peak Found	High	Peak Found
High	Master Protein	Q16630-2	Isoform 2 of Cleavage and polyadenylation specificity factor subunit 6 [OS=Homo sapiens]	0	FALSE	11.347	7	3	6	3	1	588	63.4	7.71	15.09	3	0	100	1.05438e-16		200		22.63		High	High	High	Not Found	Not Found	Not Found
High	Master Protein	Q9NSD9	Phenylalanine--tRNA ligase beta subunit [OS=Homo sapiens]	0	FALSE	11.327	7	4	12	4	1	589	66.1	6.84	5.44	4	0	1.233	0.998918	51.85	114.7	85.3	14.18	29.75	High	High	High	High	High	High
High	Master Protein	P12931-2	Isoform 2 of Proto-oncogene tyrosine-protein kinase Src [OS=Homo sapiens]	0	FALSE	11.311	9	5	7	4	1	542	60.6	7.84	1.64	5	0	0.897	0.948893	30.33	94.6	105.4	34.67	18.47	Peak Found	High	High	Peak Found	Peak Found	Peak Found
High	Master Protein	Q96SI9	spermatid perinuclear RNA-binding protein [OS=Homo sapiens]	0	FALSE	11.304	7	4	7	3	1	672	73.6	8.72	11.51	4	0	100	1.05438e-16		200		14.26		Peak Found	High	High	Not Found	Not Found	Not Found
High	Master Protein	Q96FV2	Secernin-2 [OS=Homo sapiens]	0	FALSE	11.26	9	3	8	3	1	425	46.6	5.67	18.11	3	0	1.031	0.976829	29.01	84.3	115.7	9.75	22.91	High	High	Peak Found	High	High	High
High	Master Protein	Q9BZ72	Membrane-associated phosphatidylinositol transfer protein 2 [OS=Homo sapiens]	0	FALSE	11.249	4	3	3	3	1	1349	148.8	7.17	6.27	3	0	3.372	0.69822	23.98	189.1	10.9	18.67	13.44	Peak Found	High	High	Not Found	Not Found	Peak Found
High	Master Protein	Q8NEY1	neuron navigator 1 [OS=Homo sapiens]	0	FALSE	11.234	3	4	5	4	1	1877	202.3	8.07	4.33	4	0	0.624	0.840221	17.64	158.3	41.7	47.92	7.95	Peak Found	High	High	Peak Found	Not Found	Peak Found
High	Master Protein	Q15172-1	Serine/threonine-protein phosphatase 2A 56 kDa regulatory subunit alpha isoform [OS=Homo sapiens]	0	FALSE	11.218	8	4	4	3	1	486	56.2	6.71	5.63	4	0	1.913	0.917436	88.62	131.4	68.6	68.09	24.25	Peak Found	High	High	Peak Found	Peak Found	Peak Found
High	Master Protein	P28907	ADP-ribosyl cyclase/cyclic ADP-ribose hydrolase 1 [OS=Homo sapiens]	0	FALSE	11.216	17	5	12	5	1	300	34.3	7.66	9.78	5	0	1.785	0.937651	18.38	132	68	2.34	25.07	High	High	High	Peak Found	High	Peak Found
High	Master Protein	P63027	Vesicle-associated membrane protein 2 [OS=Homo sapiens]	0	FALSE	11.212	31	4	10	4	1	116	12.7	8.13	3.78	4	0	0.834	0.92655	43.9	85.2	114.8	21.08	32.71	Peak Found	High	High	High	High	High
High	Master Protein	Q9P227	Rho GTPase-activating protein 23 [OS=Homo sapiens]	0	FALSE	11.2	4	4	5	4	1	1491	162.1	9.19	4.41	4	0	2.041	0.90358	11.05	135	65	19.67	6.34	High	High	High	Not Found	Peak Found	Peak Found
High	Master Protein	Q9H6Q4	Cytosolic fe-s cluster assembly factor narfl [OS=Homo sapiens]	0	FALSE	11.199	9	4	10	4	1	476	53	7.23	7.43	4	0	2.006	0.903792	80.98	151.5	48.5	41.84	19.68	Peak Found	High	High	High	Peak Found	High
High	Master Protein	Q5T848	Probable G-protein coupled receptor 158 [OS=Homo sapiens]	0	FALSE	11.176	4	3	10	3	1	1215	135.4	8.28	13.99	3	0	0.368	0.604133	4.81	55.1	144.9	21.06	13.76	High	High	Peak Found	High	High	High
High	Master Protein	P10515	Dihydrolipoyllysine-residue acetyltransferase component of pyruvate dehydrogenase complex, mitochondrial [OS=Homo sapiens]	0	FALSE	11.166	6	4	9	4	1	647	69	7.84	7.85	4	0	0.18	0.158227	0.71	33.3	166.7	24.06	5.38	Peak Found	High	Peak Found	High	High	High
High	Master Protein	P24534	Elongation factor 1-beta [OS=Homo sapiens]	0	FALSE	11.092	16	3	10	3	1	225	24.7	4.67	9.41	3	0	1.609	0.959354	66.59	100.6	99.4	41.63	19.86	High	High	High	High	High	High
High	Master Protein	Q14974	Importin subunit beta-1 [OS=Homo sapiens]	0	FALSE	11.07	5	3	9	3	1	876	97.1	4.78	7.44	3	0	0.658	0.863603	16.53	79.4	120.6	14.14	40.8	High	High	High	High	High	High
High	Master Protein	Q8N5Z0-1	Kynurenine/alpha-aminoadipate aminotransferase, mitochondrial [OS=Homo sapiens]	0	FALSE	11.064	9	4	12	4	1	425	47.3	6.96	5.44	4	0	1.935	0.913764	14.17	129.4	70.6	8.47	3.21	High	High	High	High	High	High
High	Master Protein	Q96I15-1	selenocysteine lyase [OS=Homo sapiens]	0	FALSE	11.03	12	4	10	4	1	445	48.1	7.12	5.09	4	0	0.679	0.875363	24.01	81.1	118.9	14.37	13.91	High	High	High	Peak Found	Peak Found	High
High	Master Protein	Q96IG2-1	F-box/LRR-repeat protein 20 [OS=Homo sapiens]	0	FALSE	11.005	9	4	8	4	1	436	48.4	7.49	9.36	4	0	0.798	0.916709	22.53	81	119	26.68	11.19	High	High	High	High	High	Peak Found
High	Master Protein	Q12979	active breakpoint cluster region-related protein [OS=Homo sapiens]	0	FALSE	10.987	5	4	4	4	1	859	97.5	6.55	7.22	4	0	100	1.05438e-16		200		31.81		Peak Found	High	High	Not Found	Not Found	Not Found
High	Master Protein	Q16775-1	Hydroxyacylglutathione hydrolase, mitochondrial [OS=Homo sapiens]	0	FALSE	10.969	12	3	10	3	1	308	33.8	8.12	13.12	3	0	0.676	0.875363	13.19	80.3	119.7	6.8	20.01	Peak Found	High	High	High	High	High
High	Master Protein	P00390	Glutathione reductase, mitochondrial [OS=Homo sapiens]	0	FALSE	10.954	8	4	11	4	1	522	56.2	8.5	12.53	4	0	0.829	0.923396	31.88	89.1	110.9	25.33	12.69	High	High	High	High	High	High
High	Master Protein	O95292	Vesicle-associated membrane protein-associated protein B/C [OS=Homo sapiens]	0	FALSE	10.921	16	3	8	2	1	243	27.2	7.3	10.99	3	0	0.39	0.623524	5.07	24.5	175.5	18.08	27.09	Peak Found	Not Found	Not Found	High	High	Peak Found
High	Master Protein	Q9UKA9-2	Isoform 2 of Polypyrimidine tract-binding protein 2 [OS=Homo sapiens]	0	FALSE	10.899	10	3	4	3	1	532	57.6	8.81	9.19	3	0	1.974	0.907932	29.42	169	31	14.01	13.79	High	High	Peak Found	Not Found	Peak Found	Peak Found
High	Master Protein	O94874-1	E3 UFM1-protein ligase 1 [OS=Homo sapiens]	0	FALSE	10.897	5	4	5	4	1	794	89.5	6.79	4.39	4	0	2.879	0.776413	35.56	151.3	48.7	13.91	41.52	Peak Found	High	High	Peak Found	Peak Found	Peak Found
High	Master Protein	Q674X7-1	Kazrin [OS=Homo sapiens]	0	FALSE	10.861	5	4	9	4	1	775	86.3	7.03	0	4	0	2.354	0.857784	72.19	137	63	28.54	13.54	High	High	Peak Found	High	High	Peak Found
High	Master Protein	Q9UI10-2	Isoform 2 of Translation initiation factor eIF-2B subunit delta [OS=Homo sapiens]	0	FALSE	10.853	7	3	5	3	1	543	59.6	9.42	8.54	3	0	100	1.05438e-16		200		37.71		Peak Found	High	High	Not Found	Not Found	Not Found
High	Master Protein	P60953-1	Isoform 1 of Cell division control protein 42 homolog [OS=Homo sapiens]	0	FALSE	10.841	16	4	17	1	1	191	21.3	6.04	10.22	4	0	100	1.05438e-16		200		9.39		High	High	Not Found	Not Found	Not Found	Not Found
High	Master Protein	P99999	cytochrome c [OS=Homo sapiens]	0	FALSE	10.835	29	4	9	4	1	105	11.7	9.57	5.91	4	0	0.758	0.903792	30.08	95.5	104.5	15.07	15.01	Peak Found	High	Peak Found	High	High	High
High	Master Protein	Q96PE3-1	Type I inositol 3,4-bisphosphate 4-phosphatase [OS=Homo sapiens]	0	FALSE	10.821	5	4	5	4	1	977	109.9	6.96	5.45	4	0	0.391	0.623524	10.88	109.4	90.6	21.95	23.78	Peak Found	High	High	Peak Found	Not Found	Not Found
High	Master Protein	Q9NWS8	Required for meiotic nuclear division protein 1 homolog [OS=Homo sapiens]	0	FALSE	10.813	8	3	17	3	1	449	51.6	8.69	34.41	3	0	0.504	0.746274	8.16	69.4	130.6	19.86	46.54	High	High	High	High	High	High
High	Master Protein	Q86X10-1	Ral GTPase-activating protein subunit beta [OS=Homo sapiens]	0	FALSE	10.803	4	4	5	4	1	1494	166.7	6.79	5.19	4	0	8.181	0.173896	17.69	178.7	21.3	3.76	11.91	High	High	High	Peak Found	Not Found	Peak Found
High	Master Protein	Q14671-3	Isoform 3 of Pumilio homolog 1 [OS=Homo sapiens]	0	FALSE	10.772	4	4	11	3	1	1188	126.6	6.84	7.66	4	1	6.617	0.293112	29.59	186.1	13.9	21.01	35.2	High	High	High	Not Found	Not Found	Not Found
High	Master Protein	Q08170	Serine/arginine-rich splicing factor 4 [OS=Homo sapiens]	0	FALSE	10.764	6	4	7	1	1	494	56.6	11.52	5.51	4	1	8.373	0.163625	51.71	180.9	19.1	60.56	24.08	High	High	High	Not Found	Not Found	Not Found
High	Master Protein	Q12824-1	SWI/SNF-related matrix-associated actin-dependent regulator of chromatin subfamily B member 1 [OS=Homo sapiens]	0	FALSE	10.758	10	4	4	4	1	385	44.1	6.23	4.4	4	0	3.787	0.64328	56.05	173.6	26.4	37.16	23.41	High	Peak Found	Peak Found	Peak Found	Peak Found	Peak Found
High	Master Protein	Q9UL54-1	Serine/threonine-protein kinase TAO2 [OS=Homo sapiens]	0	FALSE	10.756	4	5	12	2	1	1235	138.2	7.27	14.67	5	2	7.428	0.224234	20.18	195.8	4.2	4.05	26.22	High	High	High	Not Found	Peak Found	Peak Found
High	Master Protein	P09417	dihydropteridine reductase [OS=Homo sapiens]	0	FALSE	10.755	18	4	5	4	1	244	25.8	7.37	5.12	4	0	0.374	0.608781	4.48	30	170	13.36	21.63	Not Found	Peak Found	Not Found	Peak Found	High	High
High	Master Protein	Q8WVF1-1	Protein OSCP1 [OS=Homo sapiens]	0	FALSE	10.751	13	4	10	4	1	389	44.6	5.83	3.46	4	0	1.288	0.995079	22.38	122.1	77.9	16.51	8.88	High	High	High	High	High	High
High	Master Protein	Q8IWQ3-5	Isoform 5 of Serine/threonine-protein kinase BRSK2 [OS=Homo sapiens]	0	FALSE	10.738	5	3	6	2	1	766	84.8	8.9	4.73	3	0	0.532	0.777923	13.59	131.9	68.1	15.07	51.51	High	High	Peak Found	Not Found	High	Peak Found
High	Master Protein	P21953	2-oxoisovalerate dehydrogenase subunit beta, mitochondrial [OS=Homo sapiens]	0	FALSE	10.724	10	3	19	3	1	392	43.1	6.29	29.07	3	0	1.44	0.985056	49.25	119.2	80.8	38.92	24.99	High	High	High	High	High	High
High	Master Protein	Q96EK7	Constitutive coactivator of peroxisome proliferator-activated receptor gamma [OS=Homo sapiens]	0	FALSE	10.624	4	3	8	3	1	910	103.7	5.69	12.24	3	0	1.08	0.985056	72.89	112.4	87.6	16.7	9.58	High	High	High	High	High	Peak Found
High	Master Protein	Q6DKK2	tetratricopeptide repeat protein 19, mitochondrial [OS=Homo sapiens]	0	FALSE	10.605	9	3	8	3	1	380	42.4	5.77	8.69	3	0	1.023	0.973653	26.17	94.9	105.1	12.49	20.44	High	Peak Found	Peak Found	High	High	High
High	Master Protein	O14562	Ubiquitin domain-containing protein UBFD1 [OS=Homo sapiens]	0	FALSE	10.592	18	5	10	5	1	309	33.4	5.77	3.24	5	0	0.446	0.693937	18.77	61.9	138.1	47.3	25.16	High	High	Peak Found	High	High	High
High	Master Protein	Q8N9F0	N-acetylaspartate synthetase [OS=Homo sapiens]	0	FALSE	10.58	13	4	8	4	1	302	32.8	8.82	3.29	4	0	0.357	0.584483	11.86	53.6	146.4	27.05	4.71	Peak Found	Peak Found	Peak Found	High	High	High
High	Master Protein	P49815	Tuberin [OS=Homo sapiens]	0	FALSE	10.579	3	4	5	4	1	1807	200.5	7.31	5.46	4	0	3.677	0.654481	47.52	177.7	22.3	8.64	18.89	High	High	High	Not Found	Peak Found	Peak Found
High	Master Protein	P0DOX5	immunoglobulin gamma-1 heavy chain [OS=Homo sapiens]	0	FALSE	10.577	11	4	16	4	1	449	49.3	8.72	13.5	4	0	0.724	0.894283	20.08	90.1	109.9	20.81	7.46	High	High	High	High	High	High
High	Master Protein	Q8N0X4	Citrate lyase subunit beta-like protein, mitochondrial [OS=Homo sapiens]	0	FALSE	10.566	9	3	9	3	1	340	37.3	8.73	6.5	3	0	0.633	0.848877	18.05	77.1	122.9	6.01	9.35	High	High	High	Peak Found	High	High
High	Master Protein	Q9NRR5-1	Ubiquilin-4 [OS=Homo sapiens]	0	FALSE	10.546	7	4	7	2	1	601	63.8	5.22	7.08	4	1	1.488	0.974264	10.96	119.6	80.4	5.47	18.05	Not Found	High	Not Found	Not Found	Not Found	Not Found
High	Master Protein	P08962	CD63 antigen [OS=Homo sapiens]	0	FALSE	10.545	8	3	14	3	1	238	25.6	7.81	8.19	3	0	0.976	0.963669	37.35	99	101	20.81	5.44	High	Peak Found	High	High	High	High
High	Master Protein	O60763-2	Isoform 2 of General vesicular transport factor p115 [OS=Homo sapiens]	0	FALSE	10.543	3	2	4	2	1	973	109.1	4.89	10.75	2	0	4.052	0.608781	50.18	182.1	17.9	28.67	19.22	Not Found	High	High	Peak Found	Not Found	Not Found
High	Master Protein	O75844	caax prenyl protease 1 homolog [OS=Homo sapiens]	0	FALSE	10.533	5	3	16	3	1	475	54.8	7.49	10.45	3	0	1.424	0.985056	32.64	111	89	34.88	29.56	High	High	High	High	High	High
High	Master Protein	Q15274	nicotinate-nucleotide pyrophosphorylase [carboxylating] [OS=Homo sapiens]	0	FALSE	10.53	14	4	8	4	1	297	30.8	6.21	3.69	4	0	0.406	0.64328	9.74	65.6	134.4	54.21	55.28	High	Peak Found	Peak Found	High	High	High
High	Master Protein	O14662-1	Syntaxin-16 [OS=Homo sapiens]	0	FALSE	10.523	14	3	9	3	1	325	37	6.11	10.63	3	0	0.478	0.722259	12.75	59.6	140.4	4.21	58.63	High	Not Found	Peak Found	High	High	High
High	Master Protein	Q15637-5	Isoform 5 of Splicing factor 1 [OS=Homo sapiens]	0	FALSE	10.514	7	4	8	4	1	673	71.7	9.58	0	4	0	0.897	0.948893	48.79	88.1	111.9	22.01	31.41	Peak Found	High	Peak Found	High	High	Peak Found
High	Master Protein	P02679	Fibrinogen gamma chain [OS=Homo sapiens]	0	FALSE	10.42	7	3	8	3	1	453	51.5	5.62	10.36	3	0	0.508	0.752829	18.64	91.2	108.8	13.39	41.46	High	High	Not Found	High	High	High
High	Master Protein	Q9Y484-2	Isoform 2 of WD repeat domain phosphoinositide-interacting protein 4 [OS=Homo sapiens]	0	FALSE	10.419	9	3	7	3	1	371	41	7.24	15.37	3	0	2.05	0.90358	25.37	160.3	39.7	20.55	30.39	High	High	High	Peak Found	High	High
High	Master Protein	Q9Y285	Phenylalanine--tRNA ligase alpha subunit [OS=Homo sapiens]	0	FALSE	10.388	7	4	11	4	1	508	57.5	7.8	1.81	4	0	1.371	0.986274	113.49	115.6	84.4	57.91	16.28	Peak Found	High	High	High	High	High
High	Master Protein	Q9UHB9	Signal recognition particle subunit SRP68 [OS=Homo sapiens]	0	FALSE	10.384	6	3	8	3	1	627	70.7	8.56	9.52	3	0	1.413	0.985056	19.68	117.7	82.3	17.21	12.48	High	High	High	High	High	Peak Found
High	Master Protein	Q13433-1	Zinc transporter ZIP6 [OS=Homo sapiens]	0	FALSE	10.384	4	4	12	4	1	755	85	6.95	13.76	4	0	3.161	0.728378	76.48	155.1	44.9	5.21	15.39	High	High	High	High	Peak Found	Peak Found
High	Master Protein	Q05397-5	Isoform 5 of Focal adhesion kinase 1 [OS=Homo sapiens]	0	FALSE	10.37	3	3	4	3	1	1065	120.8	6.74	6.7	3	0	1.584	0.96345	31.21	154.6	45.4	10.59	10.5	Peak Found	High	High	Not Found	Peak Found	Peak Found
High	Master Protein	Q96HD9	N-acyl-aromatic-L-amino acid amidohydrolase (carboxylate-forming) [OS=Homo sapiens]	0	FALSE	10.359	13	3	13	3	1	319	35.2	5.9	16.62	3	0	0.625	0.840221	13.5	83.8	116.2	9.89	9.23	High	High	High	High	High	High
High	Master Protein	Q96GA7	serine dehydratase-like [OS=Homo sapiens]	0	FALSE	10.341	14	4	12	4	1	329	34.7	6.89	6.7	4	0	0.484	0.730041	8.79	52.6	147.4	20.92	19.44	High	High	High	High	High	High	Acetyl [N-Term]
High	Master Protein	Q15773	Myeloid leukemia factor 2 [OS=Homo sapiens]	0	FALSE	10.332	15	3	6	3	1	248	28.1	6.9	6.36	3	0	0.263	0.371057	6.83	39.1	160.9	18.11	51.88	Not Found	Not Found	High	High	High	High
High	Master Protein	Q96AN5-1	Transmembrane protein 143 [OS=Homo sapiens]	0	FALSE	10.295	8	3	10	3	1	459	51.7	9.67	12.11	3	0	0.561	0.798457	14.05	108.5	91.5	25.38	17.18	High	High	High	High	High	High
High	Master Protein	P20774	Mimecan [OS=Homo sapiens]	0	FALSE	10.291	11	4	11	4	1	298	33.9	5.63	10.41	4	0	1.155	0.992145	77.45	95	105	56.49	42.35	High	High	Peak Found	High	High	High
High	Master Protein	P55786	puromycin-sensitive aminopeptidase [OS=Homo sapiens]	0	FALSE	10.215	5	4	4	4	1	919	103.2	5.72	1.94	4	0	0.626	0.835944	28	51.2	148.8	21.94	31.77	Not Found	Peak Found	Peak Found	Peak Found	High	Peak Found
High	Master Protein	Q9UBB6-3	Isoform 3 of Neurochondrin [OS=Homo sapiens]	0	FALSE	10.19	5	3	4	3	1	731	79.1	5.55	8.97	3	0	0.954	0.960548	65.7	105.5	94.5	63.26	29.48	Peak Found	High	High	Peak Found	High	Not Found
High	Master Protein	Q1KMD3	heterogeneous nuclear ribonucleoprotein U-like protein 2 [OS=Homo sapiens]	0	FALSE	10.166	4	2	3	2	1	747	85.1	4.91	7.31	2	0	100	1.05438e-16		200		47.25		Peak Found	Peak Found	High	Not Found	Not Found	Not Found
High	Master Protein	P25786-2	Isoform Long of Proteasome subunit alpha type-1 [OS=Homo sapiens]	0	FALSE	10.16	14	3	16	3	1	269	30.2	6.99	0	3	0	0.983	0.964381	35.11	102.2	97.8	18.57	20.62	High	High	High	High	High	High
High	Master Protein	Q8TAQ2	SWI/SNF complex subunit SMARCC2 [OS=Homo sapiens]	0	FALSE	10.157	3	3	4	3	1	1214	132.8	5.69	5.44	3	0	2.168	0.884957	53.37	165.7	34.3	50.38	17.44	Peak Found	High	High	Not Found	Peak Found	Peak Found
High	Master Protein	P43378	Tyrosine-protein phosphatase non-receptor type 9 [OS=Homo sapiens]	0	FALSE	10.156	5	3	6	3	1	593	68	8.02	5.23	3	0	2.498	0.838088	101.43	151.7	48.3	43.91	12.81	High	High	High	Not Found	Peak Found	Peak Found
High	Master Protein	P50552	Vasodilator-stimulated phosphoprotein [OS=Homo sapiens]	0	FALSE	10.103	14	4	8	4	1	380	39.8	8.94	1.69	4	0	1.333	0.992145	56.69	140.1	59.9	18.25	13.26	High	High	Peak Found	High	High	High
High	Master Protein	Q9H6V9-2	Isoform 2 of Lipid droplet-associated hydrolase [OS=Homo sapiens]	0	FALSE	10.044	11	3	11	3	1	331	38	6.68	18.73	3	0	2.583	0.817997	37.93	143.3	56.7	26.12	24.97	High	High	High	High	High	High
High	Master Protein	Q3B7J2-1	Glucose-fructose oxidoreductase domain-containing protein 2 [OS=Homo sapiens]	0	FALSE	10.022	9	3	5	3	1	385	42.2	6.44	11.4	3	0	100	1.05438e-16		200		13.29		High	High	High	Not Found	Not Found	Not Found
High	Master Protein	Q6MZT1	Regulator of G-protein signaling 7-binding protein [OS=Homo sapiens]	0	FALSE	10.001	14	2	8	2	1	257	28.9	8.46	25.2	2	0	0.36	0.587246	3.11	58.3	141.7	24.75	8.97	High	High	High	High	High	High
High	Master Protein	Q9Y2I8-2	Isoform 2 of WD repeat-containing protein 37 [OS=Homo sapiens]	0	FALSE	9.976	8	4	10	4	1	495	54.8	7.23	5.89	4	0	4.384	0.569639	26.78	169.1	30.9	4.02	26.68	High	High	High	Peak Found	High	Peak Found
High	Master Protein	Q9BXJ3	Complement C1q tumor necrosis factor-related protein 4 [OS=Homo sapiens]	0	FALSE	9.961	10	3	12	3	1	329	35.2	8.27	26.39	3	0	2.018	0.90358	23.88	142.6	57.4	4.81	19.21	High	High	High	High	Peak Found	High
High	Master Protein	Q9Y2Z4	Tyrosine--tRNA ligase, mitochondrial [OS=Homo sapiens]	0	FALSE	9.926	8	3	8	3	1	477	53.2	8.98	2.19	3	0	1.253	0.996321	51.64	114.2	85.8	44.63	28.64	High	Peak Found	High	High	High	High
High	Master Protein	Q9H3P7	Golgi resident protein GCP60 [OS=Homo sapiens]	0	FALSE	9.907	5	1	3	1	1	528	60.6	5.06	6.75	1	0	100	1.05438e-16		200		27.39		High	Peak Found	High	Not Found	Not Found	Not Found
High	Master Protein	Q9NRQ2	Phospholipid scramblase 4 [OS=Homo sapiens]	0	FALSE	9.853	9	3	9	3	1	329	37	5.82	6.41	3	0	1.173	0.99434	75.92	110.1	89.9	15.23	43.82	High	High	High	High	Peak Found	Peak Found
High	Master Protein	O94766	Galactosylgalactosylxylosylprotein 3-beta-glucuronosyltransferase 3 [OS=Homo sapiens]	0	FALSE	9.852	14	3	12	3	1	335	37.1	8.27	15.14	3	0	1.18	0.995079	51.04	114.2	85.8	21.34	24.67	High	High	High	High	High	High
High	Master Protein	Q14318-2	Isoform 2 of Peptidyl-prolyl cis-trans isomerase FKBP8 [OS=Homo sapiens]	0	FALSE	9.797	11	3	4	3	1	413	44.6	4.84	5.48	3	0	1.597	0.963274	45.16	146	54	16.75	36.36	Peak Found	High	High	Not Found	Peak Found	Peak Found
High	Master Protein	P50749	Ras association domain-containing protein 2 [OS=Homo sapiens]	0	FALSE	9.786	12	3	3	3	1	326	37.8	8.84	4.48	3	0	100	1.05438e-16		200		5.74		High	Not Found	Not Found	Not Found	Not Found	Not Found
High	Master Protein	Q14CZ8-1	Hepatocyte cell adhesion molecule [OS=Homo sapiens]	0	FALSE	9.773	8	3	9	3	1	416	46	9.11	10.28	3	0	0.622	0.840221	18.1	90.4	109.6	24.37	18.76	Peak Found	High	High	High	High	High
High	Master Protein	P49407-1	Beta-arrestin-1 [OS=Homo sapiens]	0	FALSE	9.757	7	2	6	2	1	418	47	6.2	11.7	2	0	0.93	0.953702	30.47	97.6	102.4	14.65	32.46	High	Not Found	High	High	Peak Found	High
High	Master Protein	P43897	Elongation factor Ts, mitochondrial [OS=Homo sapiens]	0	FALSE	9.752	14	2	4	2	1	325	35.4	8.38	12.5	2	0	1.482	0.976829	64.6	114.9	85.1	78.99	61.81	Peak Found	Peak Found	High	Peak Found	High	Peak Found
High	Master Protein	Q01581	hydroxymethylglutaryl-CoA synthase, cytoplasmic [OS=Homo sapiens]	0	FALSE	9.751	7	3	5	3	1	520	57.3	5.41	10.12	3	0	100	1.05438e-16		200		12.43		High	High	High	Not Found	Not Found	Not Found
High	Master Protein	Q9BPU6	Dihydropyrimidinase-related protein 5 [OS=Homo sapiens]	0	FALSE	9.745	7	4	5	4	1	564	61.4	7.2	2.79	4	0	9.381	0.120672	57.4	187.9	12.1	23.5	47.67	High	High	High	Not Found	Peak Found	Not Found
High	Master Protein	Q6IQ22	Ras-related protein Rab-12 [OS=Homo sapiens]	0	FALSE	9.733	17	3	10	2	1	244	27.2	8.41	18.69	3	0	0.897	0.948893	30.66	47.8	152.2	32.05	11.6	High	High	Not Found	High	High	Not Found
High	Master Protein	P50607-2	Isoform 2 of Tubby protein homolog [OS=Homo sapiens]	0	FALSE	9.683	9	4	5	4	1	561	62.1	9.54	2.23	4	0	2.781	0.793657	81.26	126.3	73.7	11.16	33.94	Peak Found	High	High	Peak Found	Peak Found	Peak Found
High	Master Protein	Q8TEH3	DENN domain-containing protein 1A [OS=Homo sapiens]	0	FALSE	9.671	3	3	7	3	1	1009	110.5	6.96	7.97	3	0	2.912	0.770371	61.6	151.6	48.4	38.46	15.7	High	High	High	Peak Found	Peak Found	Peak Found
High	Master Protein	Q9H477	ribokinase [OS=Homo sapiens]	0	FALSE	9.654	9	3	12	3	1	322	34.1	5.05	12.08	3	0	0.772	0.907932	16.84	85.6	114.4	23.6	4.71	High	High	High	High	High	High
High	Master Protein	Q8WUY3-3	Isoform 3 of Protein prune homolog 2 [OS=Homo sapiens]	0	FALSE	9.638	1	3	13	3	1	3092	340.9	4.45	13.42	3	0	0.297	0.444571	2.5	41.3	158.7	25.15	7.74	High	Peak Found	High	High	High	High
High	Master Protein	Q86WG3-3	Isoform 2 of Caytaxin [OS=Homo sapiens]	0	FALSE	9.608	10	3	9	3	1	377	42.8	4.7	10.13	3	0	0.465	0.710747	10.82	67.9	132.1	13.87	14.23	Peak Found	High	High	High	High	High
High	Master Protein	Q5VWJ9	Sorting nexin-30 [OS=Homo sapiens]	0	FALSE	9.566	7	3	7	3	1	437	49.6	5.35	4.37	3	0	0.865	0.940651	27.8	67.3	132.7	12.99	15.96	High	Peak Found	High	High	High	High
High	Master Protein	P55010	Eukaryotic translation initiation factor 5 [OS=Homo sapiens]	0	FALSE	9.536	9	3	3	3	1	431	49.2	5.58	4.68	3	0	100	1.05438e-16		200		73.18		Peak Found	Peak Found	High	Not Found	Not Found	Not Found
High	Master Protein	Q13796	Protein Shroom2 [OS=Homo sapiens]	0	FALSE	9.536	2	3	5	3	1	1616	176.3	7.09	5.7	3	0	0.583	0.81608	11.94	39.2	160.8	15.23	13.65	Peak Found	Not Found	Peak Found	High	High	High
High	Master Protein	Q04760-1	lactoylglutathione lyase [OS=Homo sapiens]	0	FALSE	9.531	22	4	8	4	1	184	20.8	5.31	0	4	0	0.851	0.936472	24.62	91.9	108.1	33.19	12.88	High	High	High	High	High	High
High	Master Protein	O95747	Serine/threonine-protein kinase OSR1 [OS=Homo sapiens]	0	FALSE	9.519	7	3	4	2	1	527	58	6.43	2.79	3	1	100	1.05438e-16		200		24.78		High	High	Peak Found	Not Found	Not Found	Not Found
High	Master Protein	Q13190	Syntaxin-5 [OS=Homo sapiens]	0	FALSE	9.516	10	3	6	3	1	355	39.6	9.16	12.41	3	0	2.471	0.840221	86.02	119.1	80.9	44.2	20.96	High	High	Peak Found	High	High	High
High	Master Protein	Q9UNH6-3	Isoform 3 of Sorting nexin-7 [OS=Homo sapiens]	0	FALSE	9.504	6	3	6	3	1	451	51.6	4.87	9.45	3	0	3.679	0.654481	31.72	155.9	44.1	24.88	6.38	High	High	High	Peak Found	Peak Found	Peak Found
High	Master Protein	Q86YS7-4	Isoform 4 of C2 domain-containing protein 5 [OS=Homo sapiens]	0	FALSE	9.502	4	4	7	4	1	1053	116.2	6.39	6.29	4	0	2.93	0.764973	46.72	153.2	46.8	33.16	4.03	High	High	High	Peak Found	Peak Found	Peak Found
High	Master Protein	O14523-2	Isoform 2 of Phospholipid transfer protein C2CD2L [OS=Homo sapiens]	0	FALSE	9.501	7	3	7	3	1	707	76.1	7.46	9.44	3	0	1.344	0.992145	97.45	99.8	100.2	56.41	42.81	High	High	High	Peak Found	High	High
High	Master Protein	Q5TFE4	5'-nucleotidase domain-containing protein 1 [OS=Homo sapiens]	0	FALSE	9.496	5	3	10	3	1	455	51.8	6.35	0	3	0	0.562	0.798457	15.6	58	142	36.97	26.09	Peak Found	High	High	High	High	High
High	Master Protein	Q6ICH7	Aspartate beta-hydroxylase domain-containing protein 2 [OS=Homo sapiens]	0	FALSE	9.433	9	3	7	3	1	369	41.7	7.5	6.45	3	0	0.964	0.96345	55.46	108.4	91.6	35.26	24.55	High	Peak Found	High	High	High	High
High	Master Protein	Q8TBM8	dnaJ homolog subfamily B member 14 [OS=Homo sapiens]	0	FALSE	9.427	11	3	8	3	1	379	42.5	8.59	12.25	3	0	0.566	0.803755	10.75	8	192	10.04	16.63	High	Peak Found	High	High	High	High	Acetyl [N-Term]
High	Master Protein	Q9BRF8-1	Serine/threonine-protein phosphatase CPPED1 [OS=Homo sapiens]	0	FALSE	9.413	10	3	10	3	1	314	35.5	6.2	8.77	3	0	0.652	0.859114	22.1	59.9	140.1	48.77	17.13	High	High	High	High	High	High
High	Master Protein	Q6P3S6	F-box only protein 42 [OS=Homo sapiens]	0	FALSE	9.408	5	3	6	3	1	717	77.8	7.43	6.55	3	0	3.482	0.677898	51.19	161.1	38.9	2.03	2.55	High	High	High	Peak Found	Peak Found	Peak Found
High	Master Protein	P61019-1	Ras-related protein Rab-2A [OS=Homo sapiens]	0	FALSE	9.36	19	3	10	3	1	212	23.5	6.54	14.5	3	0	0.766	0.903792	58.01	96.4	103.6	14.03	21.46	High	High	High	High	High	High
High	Master Protein	O75223-1	gamma-glutamylcyclotransferase [OS=Homo sapiens]	0	FALSE	9.357	19	3	8	3	1	188	21	5.14	4.1	3	0	1.54	0.965476	55.48	157.2	42.8	52.26	13.73	High	High	High	High	High	High
High	Master Protein	Q9UHK6-5	Isoform 4 of Alpha-methylacyl-CoA racemase [OS=Homo sapiens]	0	FALSE	9.327	8	3	4	3	1	394	43.8	6.8	4.19	3	0	0.942	0.954804	28.72	98.9	101.1	24.24	10.8	High	Peak Found	High	High	Peak Found	Not Found
High	Master Protein	Q99946	proline-rich transmembrane protein 1 [OS=Homo sapiens]	0	FALSE	9.319	8	2	13	2	1	306	31.4	7.65	13.74	2	0	0.352	0.576978	5.71	46.9	153.1	65.48	14.7	High	High	High	High	High	High
High	Master Protein	P54750-5	Isoform 5 of Calcium/calmodulin-dependent 3',5'-cyclic nucleotide phosphodiesterase 1A [OS=Homo sapiens]	0	FALSE	9.314	6	3	9	3	1	552	63	6.13	14.69	3	0	1.185	0.995079	37.47	155.2	44.8	24.98	13.27	Peak Found	High	High	High	High	High
High	Master Protein	Q9Y5B8	Nucleoside diphosphate kinase 7 [OS=Homo sapiens]	0	FALSE	9.269	11	4	7	4	1	376	42.5	6.47	0	4	0	2.976	0.75759	16.67	170.7	29.3	17.36	13.96	High	High	High	Peak Found	Peak Found	High
High	Master Protein	P78324-2	Isoform 2 of Tyrosine-protein phosphatase non-receptor type substrate 1 [OS=Homo sapiens]	0	FALSE	9.267	13	4	5	4	1	508	55.4	6.98	2.12	4	0	0.345	0.565988	7.7	50.2	149.8	18.26	20.34	Peak Found	Not Found	Peak Found	High	High	Peak Found
High	Master Protein	P07477	Trypsin-1 [OS=Homo sapiens]	0	TRUE	9.237	7	2	33	2	1	247	26.5	6.51	29.2	2	0	0.936	0.953702	44.26	100.1	99.9	16.08	11.51	High	High	High	High	High	High
High	Master Protein	Q92643	GPI-anchor transamidase [OS=Homo sapiens]	0	FALSE	9.236	8	3	10	3	1	395	45.2	6.16	18.31	3	0	1.184	0.995079	54.63	177	23	26.98	42.59	High	High	High	Peak Found	High	High
High	Master Protein	Q9NQX5	Neural proliferation differentiation and control protein 1 [OS=Homo sapiens]	0	FALSE	9.234	8	2	3	2	1	325	34.5	7.01	5.16	2	0	0.755	0.90358	33.96	43.7	156.3	18.61	38.39	Peak Found	Not Found	Not Found	High	Peak Found	High
High	Master Protein	P61586	Transforming protein RhoA [OS=Homo sapiens]	0	FALSE	9.208	16	3	11	3	1	193	21.8	6.1	13.52	3	0	0.972	0.963669	37.82	97.1	102.9	17.93	16.66	High	High	High	High	High	High
High	Master Protein	Q13247	Serine/arginine-rich splicing factor 6 [OS=Homo sapiens]	0	FALSE	9.207	9	4	7	1	1	344	39.6	11.43	3.48	4	0	1.004	0.963669	32.87	100.2	99.8	17.71	26.55	Peak Found	Peak Found	Peak Found	Peak Found	High	Not Found
High	Master Protein	Q6NSW5	Putative protein FAM45B [OS=Homo sapiens]	0	FALSE	9.201	10	3	10	3	1	357	40.5	6.54	8.81	3	0	1.576	0.963669	32.91	119	81	27.51	23.96	High	High	Peak Found	High	High	Peak Found
High	Master Protein	Q9H2X9-1	Solute carrier family 12 member 5 [OS=Homo sapiens]	0	FALSE	9.2	3	3	8	3	1	1139	126.1	6.73	12.24	3	0	0.502	0.746002	14.98	72	128	28.09	46.98	High	Peak Found	Peak Found	High	High	High
High	Master Protein	P11117	Lysosomal acid phosphatase [OS=Homo sapiens]	0	FALSE	9.186	7	3	11	3	1	423	48.3	6.74	4.02	3	0	1.78	0.937651	32.09	118.3	81.7	38.85	7.49	High	High	High	High	High	High
High	Master Protein	Q9HCD5	Nuclear receptor coactivator 5 [OS=Homo sapiens]	0	FALSE	9.184	7	3	6	3	1	579	65.5	9.6	3.8	3	0	2.489	0.840166	83.41	130.8	69.2	22.69	41.72	High	High	High	Peak Found	Peak Found	Peak Found
High	Master Protein	P62760	Visinin-like protein 1 [OS=Homo sapiens]	0	FALSE	9.167	12	2	7	2	1	191	22.1	5.15	9.24	2	0	0.694	0.879828	14.07	80	120	27.51	23.23	Not Found	High	High	High	High	High
High	Master Protein	P41222	Prostaglandin-H2 D-isomerase [OS=Homo sapiens]	0	FALSE	9.165	21	3	9	3	1	190	21	7.8	14.89	3	0	0.807	0.917436	30.04	95.5	104.5	24.67	22.2	High	High	Peak Found	High	High	High
High	Master Protein	P26373-1	60S ribosomal protein L13 [OS=Homo sapiens]	0	FALSE	9.158	15	3	13	3	1	211	24.2	11.65	20.18	3	0	1.053	0.985056	33.64	86.2	113.8	24.45	27.47	High	High	High	High	High	High
High	Master Protein	Q9Y5Y5-2	Isoform 2 of Peroxisomal membrane protein PEX16 [OS=Homo sapiens]	0	FALSE	9.156	13	3	6	3	1	346	39.2	9.98	3.84	3	0	1.278	0.995079	78.07	96.3	103.7	25.02	20.06	High	High	High	Peak Found	Peak Found	High
High	Master Protein	Q8ND90	paraneoplastic antigen MA1 [OS=Homo sapiens]	0	FALSE	9.155	10	3	8	3	1	353	39.7	4.83	4.67	3	0	4.254	0.586095	118.55	138.8	61.2	31.6	8.26	High	High	High	High	High	High
High	Master Protein	Q5TBA9	Protein furry homolog [OS=Homo sapiens]	0	FALSE	9.132	1	3	7	3	1	3013	338.7	5.99	9.3	3	0	2.319	0.864332	45.6	186.5	13.5	24.42	6.33	High	High	High	Not Found	Peak Found	Peak Found
High	Master Protein	Q9NZU5	LIM and cysteine-rich domains protein 1 [OS=Homo sapiens]	0	FALSE	9.124	10	4	11	4	1	365	40.8	7.93	1.77	4	0	1.199	0.995079	36.36	118.4	81.6	16.21	10.84	High	High	High	High	Peak Found	High
High	Master Protein	P29218-3	Isoform 3 of Inositol monophosphatase 1 [OS=Homo sapiens]	0	FALSE	9.114	10	3	9	3	1	336	36.7	7.91	5.69	3	0	0.852	0.936472	19.85	93.5	106.5	16.31	18.64	High	High	High	High	High	High
High	Master Protein	Q7L266	isoaspartyl peptidase/L-asparaginase [OS=Homo sapiens]	0	FALSE	9.108	14	3	8	3	1	308	32	6.24	8.93	3	0	1.38	0.985056	29.94	116.9	83.1	7.35	3.72	High	High	Peak Found	High	High	High	Acetyl [N-Term]
High	Master Protein	P05090	apolipoprotein D [OS=Homo sapiens]	0	FALSE	9.095	15	3	8	3	1	189	21.3	5.15	9.28	3	0	0.276	0.400692	2.22	51.6	148.4	44.37	13.79	Peak Found	Peak Found	High	High	High	High
High	Master Protein	Q27J81	Inverted formin-2 [OS=Homo sapiens]	0	FALSE	9.079	3	3	6	3	1	1249	135.5	5.38	0	3	0	8.779	0.144287	201.14	175.2	24.8	11.14	9.14	High	High	High	Not Found	Not Found	Peak Found
High	Master Protein	Q8NFH4	Nucleoporin Nup37 [OS=Homo sapiens]	0	FALSE	9.058	11	3	6	3	1	326	36.7	5.92	7.55	3	0	1.528	0.968695	43.98	122.4	77.6	13.43	39.56	High	High	High	Peak Found	Peak Found	High
High	Master Protein	A4D2B0	Metallo-beta-lactamase domain-containing protein 1 [OS=Homo sapiens]	0	FALSE	9.057	17	3	7	3	1	266	27.2	4.86	7.32	3	0	1.095	0.985056	73.96	115.3	84.7	44.19	11.06	Peak Found	High	Peak Found	High	Peak Found	High
High	Master Protein	Q5JSH3	WD repeat-containing protein 44 [OS=Homo sapiens]	0	FALSE	9.042	4	3	5	3	1	913	101.3	5.45	4.59	3	0	100	1.05438e-16		200		51.45		Peak Found	High	High	Not Found	Not Found	Not Found
High	Master Protein	Q13049	E3 ubiquitin-protein ligase TRIM32 [OS=Homo sapiens]	0	FALSE	9.025	6	3	4	3	1	653	71.9	6.98	5.76	3	0	100	1.05438e-16		200		21.76		Not Found	High	High	Not Found	Not Found	Not Found
High	Master Protein	Q5T5C0-1	Syntaxin-binding protein 5 [OS=Homo sapiens]	0	FALSE	8.992	3	3	4	3	1	1151	127.5	7.28	4.83	3	0	3.15	0.730426	15.74	155.7	44.3	9.86	16.75	Peak Found	High	High	Peak Found	Peak Found	Peak Found
High	Master Protein	Q96L92	Sorting nexin-27 [OS=Homo sapiens]	0	FALSE	8.981	6	3	7	3	1	541	61.2	6.49	5.91	3	0	5.961	0.358796	70.52	184.7	15.3	28.79	25.32	Peak Found	High	High	Not Found	Peak Found	Not Found
High	Master Protein	Q9H8M7-1	Ubiquitin carboxyl-terminal hydrolase MINDY-3 [OS=Homo sapiens]	0	FALSE	8.977	9	3	6	3	1	445	49.7	4.77	8.77	3	0	5.473	0.405738	30.74	173.7	26.3	15.21	13.66	High	Peak Found	High	High	Peak Found	High
High	Master Protein	P00492	Hypoxanthine-guanine phosphoribosyltransferase [OS=Homo sapiens]	0	FALSE	8.965	16	3	4	3	1	218	24.6	6.68	6.19	3	0	0.551	0.793657	15.37	73.9	126.1	29.17	20.07	Peak Found	Peak Found	High	High	High	Peak Found
High	Master Protein	Q9NQL2-1	Ras-related GTP-binding protein D [OS=Homo sapiens]	0	FALSE	8.961	8	3	8	3	1	400	45.6	4.92	0	3	0	2.349	0.858659	43.09	137	63	21.98	12	High	High	High	High	High	High
High	Master Protein	P18065	Insulin-like growth factor-binding protein 2 [OS=Homo sapiens]	0	FALSE	8.948	12	3	3	3	1	325	34.8	7.5	4.43	3	0	2.383	0.854935	13.64	140.9	59.1	11.92	7.74	High	High	Not Found	Not Found	High	Not Found
High	Master Protein	P42574	Caspase-3 [OS=Homo sapiens]	0	FALSE	8.943	11	3	7	3	1	277	31.6	6.54	12.9	3	0	6.968	0.261814	42.57	182.6	17.4	37.24	47.58	High	High	High	High	Peak Found	High	Acetyl [N-Term]
High	Master Protein	Q8NBS9-1	Thioredoxin domain-containing protein 5 [OS=Homo sapiens]	0	FALSE	8.934	8	3	4	3	1	432	47.6	5.97	1.83	3	0	1.667	0.948893	39.68	130	70	38.19	14.57	High	Peak Found	High	High	Peak Found	Peak Found
High	Master Protein	P53618	Coatomer subunit beta [OS=Homo sapiens]	0	FALSE	8.932	4	3	4	3	1	953	107.1	6.05	6.64	3	0	2.024	0.90358	126.01	126.5	73.5	15.13	18.12	Peak Found	High	High	Peak Found	Peak Found	Peak Found
High	Master Protein	Q7Z3D6-2	Isoform 2 of D-glutamate cyclase, mitochondrial [OS=Homo sapiens]	0	FALSE	8.907	5	3	4	3	1	621	66.9	6.87	5.66	3	0	0.685	0.875363	56.2	48.3	151.7	39.25	36.45	Peak Found	Peak Found	Peak Found	Peak Found	High	High
High	Master Protein	Q6ZVF9	G protein-regulated inducer of neurite outgrowth 3 [OS=Homo sapiens]	0	FALSE	8.893	6	3	5	3	1	776	82.4	7.56	0	3	0	1.036	0.978166	76.21	100.9	99.1	39.41	7.84	High	Peak Found	Peak Found	High	High	Peak Found
High	Master Protein	Q92804-1	TATA-binding protein-associated factor 2N [OS=Homo sapiens]	0	FALSE	8.882	10	3	11	1	1	592	61.8	8.02	20.58	3	0	100	1.05438e-16		200		55.95		Peak Found	Peak Found	High	Not Found	Not Found	Not Found
High	Master Protein	Q99608	necdin [OS=Homo sapiens]	0	FALSE	8.84	12	3	4	3	1	321	36.1	8.78	3.09	3	0	1.719	0.948166	66.16	143.5	56.5	33.74	26.01	High	High	Peak Found	Peak Found	Peak Found	Peak Found
High	Master Protein	O95502	neuronal pentraxin receptor [OS=Homo sapiens]	0	FALSE	8.834	7	3	14	3	1	500	52.8	6.21	14.69	3	0	0.661	0.868889	12.35	85.1	114.9	17.71	19.89	High	High	High	High	High	High
High	Master Protein	Q9BV38	WD repeat-containing protein 18 [OS=Homo sapiens]	0	FALSE	8.834	8	3	6	3	1	432	47.4	6.7	10.08	3	0	1.7	0.948893	13.88	170.8	29.2	14.13	6	High	High	High	Not Found	Not Found	Peak Found
High	Master Protein	Q86T03-2	Isoform 2 of Type 1 phosphatidylinositol 4,5-bisphosphate 4-phosphatase [OS=Homo sapiens]	0	FALSE	8.826	15	3	6	3	1	284	30.2	8.98	6.69	3	0	1.671	0.948893	35.75	97.3	102.7	21.87	6.98	Peak Found	High	High	Peak Found	High	High
High	Master Protein	Q6NXE6-1	Armadillo repeat-containing protein 6 [OS=Homo sapiens]	0	FALSE	8.806	6	3	7	3	1	501	54.1	6.24	10.22	3	0	2.489	0.840166	30.04	148	52	37.93	14.19	High	Peak Found	High	Peak Found	High	Peak Found
High	Master Protein	Q8IVS2	Malonyl-CoA-acyl carrier protein transacylase, mitochondrial [OS=Homo sapiens]	0	FALSE	8.8	9	3	10	3	1	390	42.9	8.72	6.54	3	0	1.023	0.973653	39.85	91.6	108.4	21.53	20.58	High	High	High	Peak Found	High	High
High	Master Protein	P51606-1	N-acylglucosamine 2-epimerase [OS=Homo sapiens]	0	FALSE	8.797	7	3	4	3	1	427	48.8	6.37	4.59	3	0	0.477	0.722259	6.71	50.5	149.5	17.81	22.53	Peak Found	Not Found	Peak Found	High	High	High
High	Master Protein	Q96JB5	CDK5 regulatory subunit-associated protein 3 [OS=Homo sapiens]	0	FALSE	8.75	7	3	5	3	1	506	56.9	4.75	7.64	3	0	8.504	0.156791	63.29	193.4	6.6	49.53	23.05	High	Peak Found	High	Not Found	Peak Found	Peak Found	Acetyl [N-Term]
High	Master Protein	Q3SXM5	Inactive hydroxysteroid dehydrogenase-like protein 1 [OS=Homo sapiens]	0	FALSE	8.744	9	3	16	3	1	330	37	8.72	22.79	3	0	1.929	0.913764	36.71	130.7	69.3	12.1	27.64	High	High	High	High	High	High
High	Master Protein	Q96PU5	E3 ubiquitin-protein ligase NEDD4-like [OS=Homo sapiens]	0	FALSE	8.734	3	3	7	3	1	975	111.9	5.82	12.18	3	0	10.55	0.0848825	36.5	190.5	9.5	12.96	13.64	High	High	High	Not Found	Not Found	Peak Found
High	Master Protein	Q96HJ9-2	Isoform 2 of Protein FMC1 homolog [OS=Homo sapiens]	0	FALSE	8.732	11	4	11	2	1	458	54.2	10.13	7.62	4	2	3.943	0.622456	106.22	163.6	36.4	72.96	4.73	High	High	High	Peak Found	Peak Found	Peak Found
High	Master Protein	P05062	fructose-bisphosphate aldolase B [OS=Homo sapiens]	0	FALSE	8.728	8	2	3	2	1	364	39.4	7.87	8.47	2	0	1.958	0.909318	106.01	138.1	61.9	3.42	16.38	High	Not Found	Peak Found	Not Found	High	Peak Found
High	Master Protein	P08621-1	U1 small nuclear ribonucleoprotein 70 kDa [OS=Homo sapiens]	0	FALSE	8.726	6	4	7	4	1	437	51.5	9.94	3.93	4	0	1.862	0.921557	55.22	154.7	45.3	25.9	34.33	High	High	High	Peak Found	Peak Found	High
High	Master Protein	Q9BR01	Sulfotransferase 4A1 [OS=Homo sapiens]	0	FALSE	8.716	7	2	11	2	1	284	33.1	5.66	5.14	2	0	0.802	0.916709	40.25	89.1	110.9	59.38	37.12	High	High	High	High	High	High
High	Master Protein	O00429-6	Isoform 6 of Dynamin-1-like protein [OS=Homo sapiens]	0	FALSE	8.703	5	4	5	4	1	749	83.3	7.08	3.76	4	0	1.661	0.948893	79.51	120.4	79.6	30.48	23.75	Peak Found	High	High	High	High	Peak Found
High	Master Protein	Q8NF37	Lysophosphatidylcholine acyltransferase 1 [OS=Homo sapiens]	0	FALSE	8.677	6	3	4	3	1	534	59.1	6.02	4.05	3	0	4.972	0.47702	87.13	175.6	24.4	85.38	48.06	High	High	High	Peak Found	Peak Found	Peak Found
High	Master Protein	Q86SE5-3	Isoform 3 of RNA-binding Raly-like protein [OS=Homo sapiens]	0	FALSE	8.658	10	3	6	1	1	304	33.9	8.87	3.78	3	0								High	Not Found	High	Not Found	Not Found	Not Found
High	Master Protein	Q96AC1-3	Isoform 3 of Fermitin family homolog 2 [OS=Homo sapiens]	0	FALSE	8.602	4	3	8	3	1	687	78.6	6.7	3.64	3	0	5.956	0.358796	103.39	157	43	37.02	38.56	High	High	High	High	High	Peak Found
High	Master Protein	O15533-3	Isoform 3 of Tapasin [OS=Homo sapiens]	0	FALSE	8.597	7	3	11	3	1	504	53.9	7.23	5.39	3	0	1.036	0.978251	56.92	102	98	33.37	50.19	High	High	High	High	High	High
High	Master Protein	Q9Y512	sorting and assembly machinery component 50 homolog [OS=Homo sapiens]	0	FALSE	8.586	7	3	9	3	1	469	51.9	6.9	2.53	3	0	0.786	0.913566	34.3	73.7	126.3	29.76	13.52	Peak Found	High	High	High	High	High
High	Master Protein	P19021-5	Isoform 5 of Peptidyl-glycine alpha-amidating monooxygenase [OS=Homo sapiens]	0	FALSE	8.561	3	3	9	3	1	974	108.3	6.42	3.76	3	0	0.214	0.244547	3.98	47.3	152.7	26.99	16.9	Not Found	Peak Found	High	High	High	High
High	Master Protein	P53805	Calcipressin-1 [OS=Homo sapiens]	0	FALSE	8.548	13	3	5	3	1	252	28.1	5.21	5.56	3	0	2.615	0.816534	61.7	142.9	57.1	53.91	35.59	High	High	High	Peak Found	High	High
High	Master Protein	Q9BWW4	Single-stranded DNA-binding protein 3 [OS=Homo sapiens]	0	FALSE	8.541	6	3	3	2	1	388	40.4	6.9	4.78	3	1	3.349	0.698428	18.78	154	46	13.3	1.26	High	Not Found	Peak Found	Peak Found	Not Found	Not Found
High	Master Protein	Q147X3	N-alpha-acetyltransferase 30 [OS=Homo sapiens]	0	FALSE	8.509	10	3	6	3	1	362	39.3	5.52	7.08	3	0	0.674	0.875363	30.01	73.4	126.6	100.32	8.76	High	Peak Found	Peak Found	Peak Found	High	High
High	Master Protein	Q92765	Secreted frizzled-related protein 3 [OS=Homo sapiens]	0	FALSE	8.495	11	3	6	3	1	325	36.2	8.46	2.25	3	0	6.932	0.26517	79.57	184.8	15.2	33.03	47.58	High	High	High	High	Peak Found	Peak Found
High	Master Protein	Q00610-1	Clathrin heavy chain 1 [OS=Homo sapiens]	0	FALSE	8.482	2	3	4	3	1	1675	191.5	5.69	2.06	3	0	0.589	0.816534	10.96	77	123	13.94	7.8	Peak Found	Peak Found	Peak Found	High	High	Peak Found
High	Master Protein	Q8IV08	Phospholipase D3 [OS=Homo sapiens]	0	FALSE	8.481	10	3	5	3	1	490	54.7	6.47	9.15	3	0	1.812	0.932067	83.89	153.7	46.3	63.14	27.22	High	Peak Found	High	Peak Found	High	High
High	Master Protein	Q9P015	39S ribosomal protein L15, mitochondrial [OS=Homo sapiens]	0	FALSE	8.457	12	3	12	3	1	296	33.4	10.01	5.74	3	0	0.853	0.936472	31.2	79.2	120.8	23.63	11.47	Peak Found	High	High	High	High	High
High	Master Protein	O43633	charged multivesicular body protein 2a [OS=Homo sapiens]	0	FALSE	8.457	11	3	12	3	1	222	25.1	5.97	15	3	0	0.784	0.911262	23.77	84.4	115.6	24.38	26.29	High	High	High	High	High	Peak Found
High	Master Protein	Q08174-2	Isoform 2 of Protocadherin-1 [OS=Homo sapiens]	0	FALSE	8.441	2	2	7	2	1	1237	133.6	5.06	17.35	2	0	0.546	0.791492	11.84	70.3	129.7	70.21	8.49	High	High	High	High	High	High
High	Master Protein	Q9NZU7	Calcium-binding protein 1 [OS=Homo sapiens]	0	FALSE	8.381	16	3	4	3	1	370	39.8	8.37	0	3	0	0.488	0.730426	26.25	41.1	158.9	84.18	13.4	Peak Found	Not Found	Peak Found	High	High	High
High	Master Protein	Q9BVA0	Katanin p80 WD40 repeat-containing subunit B1 [OS=Homo sapiens]	0	FALSE	8.371	6	3	5	3	1	655	72.3	7.56	9.55	3	0	100	1.05438e-16		200		58.16		Peak Found	High	High	Not Found	Not Found	Not Found
High	Master Protein	Q92665	28S ribosomal protein S31, mitochondrial [OS=Homo sapiens]	0	FALSE	8.367	8	3	12	3	1	395	45.3	9.29	9.91	3	0	1.174	0.99434	33.95	114.1	85.9	20.81	21.19	High	High	High	High	High	High
High	Master Protein	Q7L5D6	Golgi to ER traffic protein 4 homolog [OS=Homo sapiens]	0	FALSE	8.346	9	3	9	3	1	327	36.5	5.41	7.04	3	0	0.54	0.785084	11.7	104.4	95.6	35.36	20.6	High	High	High	High	High	High
High	Master Protein	P78368	casein kinase I isoform gamma-2 [OS=Homo sapiens]	0	FALSE	8.299	10	4	10	1	1	415	47.4	9.06	3.81	4	0								Not Found	Not Found	High	Not Found	Not Found	Not Found
High	Master Protein	P24588	A-kinase anchor protein 5 [OS=Homo sapiens]	0	FALSE	8.291	10	3	7	3	1	427	47.1	4.93	2.95	3	0	0.774	0.908153	20.52	89.8	110.2	25.96	17.33	High	High	Peak Found	High	High	High	Acetyl [N-Term]
High	Master Protein	O94805	Actin-like protein 6B [OS=Homo sapiens]	0	FALSE	8.284	8	3	4	3	1	426	46.8	5.71	5.34	3	0	1.453	0.985056	85.06	146.8	53.2	6.36	7.23	High	High	Peak Found	Peak Found	Peak Found	Peak Found
High	Master Protein	Q99497	protein/nucleic acid deglycase DJ-1 [OS=Homo sapiens]	0	FALSE	8.284	16	2	6	2	1	189	19.9	6.79	7.82	2	0	0.645	0.857784	13.74	78.4	121.6	18.34	38.62	Peak Found	Peak Found	High	High	High	High
High	Master Protein	Q9NYB0	Telomeric repeat-binding factor 2-interacting protein 1 [OS=Homo sapiens]	0	FALSE	8.261	12	2	4	2	1	399	44.2	4.73	5.04	2	0	5.594	0.401199	18.18	169.6	30.4	19.45	17.67	High	High	High	Not Found	Peak Found	Peak Found
High	Master Protein	P52294	Importin subunit alpha-5 [OS=Homo sapiens]	0	FALSE	8.261	7	3	4	3	1	538	60.2	5.01	4.1	3	0	1.845	0.922504	25.87	178.8	21.2	8.99	9.57	High	High	High	Not Found	Not Found	Peak Found
High	Master Protein	Q96DZ1	Endoplasmic reticulum lectin 1 [OS=Homo sapiens]	0	FALSE	8.253	8	3	6	3	1	483	54.8	6.28	3.03	3	0	1.069	0.985056	81.51	95.7	104.3	47.59	35.04	High	Peak Found	High	High	Peak Found	High
High	Master Protein	Q00536-2	Isoform 2 of Cyclin-dependent kinase 16 [OS=Homo sapiens]	0	FALSE	8.246	6	3	12	2	1	570	63.4	8.13	10.77	3	0								Peak Found	Peak Found	High	Peak Found	Peak Found	Peak Found
High	Master Protein	O76039-1	Cyclin-dependent kinase-like 5 [OS=Homo sapiens]	0	FALSE	8.218	4	4	5	4	1	1030	115.5	9.54	5.5	4	0	1.239	0.998918	61.72	125.2	74.8	25.39	10.54	High	High	Peak Found	Peak Found	High	Peak Found
High	Master Protein	Q9NRY5	Protein FAM114A2 [OS=Homo sapiens]	0	FALSE	8.204	6	3	7	3	1	505	55.4	4.88	7.47	3	0	1.312	0.993881	37.11	110.3	89.7	31.98	39.61	High	High	High	Peak Found	High	High
High	Master Protein	P51911	Calponin-1 [OS=Homo sapiens]	0	FALSE	8.19	12	3	4	3	1	297	33.2	9.07	5.66	3	0	0.544	0.790707	9.11	60.8	139.2	15.03	12.07	Peak Found	Peak Found	Peak Found	Peak Found	Peak Found	High
High	Master Protein	O14733-2	Isoform 2 of Dual specificity mitogen-activated protein kinase kinase 7 [OS=Homo sapiens]	0	FALSE	8.18	10	3	4	3	1	462	51.8	9.22	2.81	3	0	0.799	0.909318	25.46	119.1	80.9	13.87	3.65	High	Peak Found	Peak Found	Peak Found	High	High
High	Master Protein	Q9H9J2	39S ribosomal protein L44, mitochondrial [OS=Homo sapiens]	0	FALSE	8.089	14	3	5	3	1	332	37.5	8.4	1.61	3	0	1.072	0.985056	69.04	105.1	94.9	46.75	7.12	High	High	Peak Found	Peak Found	High	High
High	Master Protein	Q07699-2	Isoform 2 of Sodium channel subunit beta-1 [OS=Homo sapiens]	0	FALSE	8.048	14	3	4	3	1	268	30.4	8.19	1.81	3	0	0.01	1.05438e-16			200		45.76	Peak Found	Not Found	Peak Found	High	High	High
High	Master Protein	P22676	Calretinin [OS=Homo sapiens]	0	FALSE	8.022	11	3	4	3	1	271	31.5	5.15	1.7	3	0	100	1.05438e-16		200		45.07		Peak Found	High	High	Not Found	Not Found	Not Found
High	Master Protein	Q7LGA3-1	Heparan sulfate 2-O-sulfotransferase 1 [OS=Homo sapiens]	0	FALSE	7.998	8	3	3	3	1	356	41.9	8.69	3.73	3	0	1.979	0.907932	60.13	146.9	53.1	14.19	9.79	High	High	Peak Found	Peak Found	Peak Found	Not Found
High	Master Protein	P22307-1	Non-specific lipid-transfer protein [OS=Homo sapiens]	0	FALSE	7.988	6	3	6	3	1	547	59	6.89	6.92	3	0	1.404	0.985056	45.02	168.2	31.8	12.76	9.63	High	Peak Found	High	Peak Found	Peak Found	High
High	Master Protein	Q8TBJ4	Phospholipid phosphatase-related protein type 1 [OS=Homo sapiens]	0	FALSE	7.986	5	2	8	2	1	325	35.8	7.33	7.5	2	0	100	1.05438e-16		200		11.55		High	High	High	Not Found	Not Found	Not Found
High	Master Protein	Q9NQZ5	StAR-related lipid transfer protein 7, mitochondrial [OS=Homo sapiens]	0	FALSE	7.985	7	2	2	2	1	370	43.1	8.95	6.43	2	0	0.701	0.883803	18.05	78.4	121.6	28.24	15.88	High	Peak Found	Peak Found	Not Found	High	Peak Found
High	Master Protein	Q9BV68-1	E3 ubiquitin-protein ligase RNF126 [OS=Homo sapiens]	0	FALSE	7.969	14	2	2	2	1	326	35.6	5.72	3.25	2	0	1.698	0.948893	61.21	125.9	74.1	54.74	30.12	High	Peak Found	High	Peak Found	Peak Found	Peak Found
High	Master Protein	O95865	N(G),N(G)-dimethylarginine dimethylaminohydrolase 2 [OS=Homo sapiens]	0	FALSE	7.949	12	3	13	2	1	285	29.6	6.01	14.57	3	0	1.548	0.964559	33.31	159.8	40.2	7.56	40.63	Peak Found	High	High	Peak Found	Peak Found	Peak Found
High	Master Protein	Q14184	Double C2-like domain-containing protein beta [OS=Homo sapiens]	0	FALSE	7.908	7	3	8	1	1	412	45.9	8.07	11.07	3	0	100	1.05438e-16		200		19.1		Not Found	High	Peak Found	Not Found	Not Found	Not Found
High	Master Protein	Q9UBR2	Cathepsin Z [OS=Homo sapiens]	0	FALSE	7.894	7	3	5	3	1	303	33.8	7.11	1.72	3	0	0.425	0.663207	8.82	33.6	166.4	4.49	3.9	Peak Found	Peak Found	Peak Found	Peak Found	High	High
High	Master Protein	Q15459	splicing factor 3A subunit 1 [OS=Homo sapiens]	0	FALSE	7.886	4	3	7	3	1	793	88.8	5.22	3.74	3	0	3.989	0.613958	30.24	180.1	19.9	38.07	35.35	High	High	High	Peak Found	Not Found	Not Found
High	Master Protein	P49903-1	Selenide, water dikinase 1 [OS=Homo sapiens]	0	FALSE	7.882	13	3	10	3	1	392	42.9	5.97	6.31	3	0	4.135	0.604943	24.2	156.3	43.7	17.77	11.35	High	High	High	High	High	High
High	Master Protein	O14531	dihydropyrimidinase-related protein 4 [OS=Homo sapiens]	0	FALSE	7.874	5	3	5	3	1	572	61.8	7.09	6.07	3	0	2.145	0.892748	45.46	126.1	73.9	9.8	28.1	Peak Found	High	High	High	High	Peak Found
High	Master Protein	Q13454-1	Tumor suppressor candidate 3 [OS=Homo sapiens]	0	FALSE	7.873	5	2	12	2	1	348	39.7	9.91	23.77	2	0	2.943	0.762198	40.45	152.2	47.8	17.12	13.6	High	High	High	High	Peak Found	High
High	Master Protein	P57723-1	poly(rC)-binding protein 4 [OS=Homo sapiens]	0	FALSE	7.871	5	3	13	1	1	403	41.5	8.16	12.12	3	0	0.579	0.806251	17.07	73.3	126.7	43.38	14.09	High	Peak Found	Peak Found	High	High	High
High	Master Protein	P49368-1	T-complex protein 1 subunit gamma [OS=Homo sapiens]	0	FALSE	7.849	4	2	2	2	1	545	60.5	6.49	5.77	2	0	0.56	0.791406	18.49	71.8	128.2	44.7	27.99	Peak Found	Peak Found	Peak Found	Peak Found	High	Peak Found
High	Master Protein	P49802-1	regulator of G-protein signaling 7 [OS=Homo sapiens]	0	FALSE	7.839	5	2	7	2	1	495	57.6	8.21	11.59	2	0	3.189	0.722259	85.87	162.1	37.9	58.74	38.83	High	High	High	High	High	High
High	Master Protein	Q96QZ7	Membrane-associated guanylate kinase, WW and PDZ domain-containing protein 1 [OS=Homo sapiens]	0	FALSE	7.835	2	3	8	3	1	1491	164.5	7.58	0	3	0	0.788	0.913764	24.22	88.1	111.9	0.38	12.42	High	High	High	High	High	High
High	Master Protein	Q9C0E8-4	Isoform 4 of Protein lunapark [OS=Homo sapiens]	0	FALSE	7.833	6	2	9	2	1	459	50.8	5.08	19.32	2	0	1.161	0.99245	15.86	105.3	94.7	41.89	12.97	High	High	High	High	High	High
High	Master Protein	Q9NQ29	putative RNA-binding protein Luc7-like 1 [OS=Homo sapiens]	0	FALSE	7.832	9	3	8	1	1	371	43.7	9.92	5.89	3	0								High	Not Found	Not Found	Not Found	Not Found	Not Found
High	Master Protein	Q96DI7-2	Isoform 2 of U5 small nuclear ribonucleoprotein 40 kDa protein [OS=Homo sapiens]	0	FALSE	7.791	7	3	4	3	1	409	44.5	7.9	2.01	3	0	1.887	0.917436	57.7	150.8	49.2	44.01	13.32	High	Peak Found	High	Not Found	Peak Found	Peak Found	Acetyl [N-Term]
High	Master Protein	Q96A49	Synapse-associated protein 1 [OS=Homo sapiens]	0	FALSE	7.787	10	2	7	2	1	352	39.9	4.53	7.22	2	0	0.936	0.953702	25.53	81.1	118.9	27.04	11.12	High	High	Not Found	High	High	High
High	Master Protein	P82675	28S ribosomal protein S5, mitochondrial [OS=Homo sapiens]	0	FALSE	7.757	7	3	10	3	1	430	48	9.92	3.95	3	0	0.739	0.900619	62.81	55.9	144.1	8.99	8.71	High	High	High	High	High	High
High	Master Protein	Q7RTN6-1	STE20-related kinase adapter protein alpha [OS=Homo sapiens]	0	FALSE	7.747	7	3	6	3	1	431	48.3	6.48	2.32	3	0	0.801	0.916709	23.52	57.5	142.5	43.88	18.13	Peak Found	High	Peak Found	Peak Found	High	High
High	Master Protein	Q8N8R5	UPF0565 protein C2orf69 [OS=Homo sapiens]	0	FALSE	7.736	7	3	8	3	1	385	43.4	8.09	0	3	0	2.26	0.875363	37	136.1	63.9	17.99	2.31	High	High	High	High	Peak Found	High
High	Master Protein	Q9NP81-1	Serine--tRNA ligase, mitochondrial [OS=Homo sapiens]	0	FALSE	7.726	6	2	3	2	1	518	58.2	8.13	6.1	2	0	0.01	1.05438e-16			200		20.42	Not Found	Not Found	Not Found	High	High	Not Found
High	Master Protein	P41236	Protein phosphatase inhibitor 2 [OS=Homo sapiens]	0	FALSE	7.724	18	2	5	2	1	205	23	4.74	6.48	2	0	0.01	1.05438e-16			200		42.31	Not Found	Not Found	Not Found	High	High	High
High	Master Protein	Q9P2U8	Vesicular glutamate transporter 2 [OS=Homo sapiens]	0	FALSE	7.699	4	3	10	2	1	582	64.4	7.05	12.57	3	0	0.878	0.942455	25.29	142.8	57.2	45.07	26.51	Peak Found	High	High	High	Peak Found	Peak Found
High	Master Protein	P52594-4	Isoform 4 of Arf-GAP domain and FG repeat-containing protein 1 [OS=Homo sapiens]	0	FALSE	7.697	6	2	8	2	1	584	60.7	8.56	9.72	2	0	1.922	0.916108	106.72	97.3	102.7	64.79	30.65	High	Peak Found	High	Peak Found	High	High
High	Master Protein	Q9UJ41-1	Rab5 GDP/GTP exchange factor [OS=Homo sapiens]	0	FALSE	7.691	4	3	4	3	1	708	79.3	6.81	1.71	3	0	100	1.05438e-16		200		21.69		Peak Found	High	High	Not Found	Not Found	Not Found
High	Master Protein	Q8N9I9-2	Isoform 2 of Probable E3 ubiquitin-protein ligase DTX3 [OS=Homo sapiens]	0	FALSE	7.673	9	2	6	2	1	350	38.1	8.73	5.39	2	0	1.764	0.941301	44.84	143.1	56.9	24.84	48.83	High	High	Not Found	Peak Found	High	High
High	Master Protein	Q8NC51-1	Plasminogen activator inhibitor 1 RNA-binding protein [OS=Homo sapiens]	0	FALSE	7.652	7	2	5	2	1	408	44.9	8.65	5.14	2	0	0.504	0.746274	26.09	92.3	107.7	37.24	55.18	Peak Found	High	High	High	High	High
High	Master Protein	Q96K21	Abscission/NoCut checkpoint regulator [OS=Homo sapiens]	0	FALSE	7.645	8	3	3	3	1	471	51.5	5.73	4.93	3	0	6.568	0.297694	12.82	184.6	15.4	5.06	11.09	High	Not Found	Not Found	Not Found	Peak Found	Peak Found
High	Master Protein	Q49A26-1	Putative oxidoreductase GLYR1 [OS=Homo sapiens]	0	FALSE	7.644	5	2	5	2	1	553	60.5	9.17	7.44	2	0	1.899	0.916709	34.16	128.1	71.9	20.78	9.69	High	High	High	High	Peak Found	High
High	Master Protein	Q7L3T8	probable proline--tRNA ligase, mitochondrial [OS=Homo sapiens]	0	FALSE	7.641	5	2	9	2	1	475	53.2	8.1	12.86	2	0	0.601	0.829876	6.03	72.8	127.2	7.44	11.15	High	High	High	High	High	High
High	Master Protein	Q9UMX0-1	Ubiquilin-1 [OS=Homo sapiens]	0	FALSE	7.636	7	3	6	1	1	589	62.5	5.11	7.08	3	0								Not Found	High	Not Found	Not Found	Not Found	Not Found
High	Master Protein	Q92504	Zinc transporter SLC39A7 [OS=Homo sapiens]	0	FALSE	7.634	3	1	11	1	1	469	50.1	6.87	10.69	1	0	1.059	0.985056	39.31	105.4	94.6	17.62	40.96	High	High	High	High	High	High
High	Master Protein	Q9NRW1	Ras-related protein Rab-6B [OS=Homo sapiens]	0	FALSE	7.624	17	3	7	2	1	208	23.4	5.53	10.44	3	0	0.01	1.05438e-16			200		13.35	Not Found	Not Found	Not Found	High	High	Peak Found
High	Master Protein	O75489	NADH dehydrogenase [ubiquinone] iron-sulfur protein 3, mitochondrial [OS=Homo sapiens]	0	FALSE	7.598	10	2	6	2	1	264	30.2	7.5	9.95	2	0	0.556	0.795463	23.59	70.3	129.7	18.61	42.42	Peak Found	High	High	High	High	High
High	Master Protein	Q8WUF8	Protein Fam172a [OS=Homo sapiens]	0	FALSE	7.597	7	2	3	2	1	416	47.9	6.09	4.63	2	0	4.067	0.608781	78.79	162.8	37.2	55.43	66.1	High	Peak Found	Peak Found	Peak Found	Peak Found	High
High	Master Protein	Q96C23	aldose 1-epimerase [OS=Homo sapiens]	0	FALSE	7.596	9	3	7	3	1	342	37.7	6.65	7.63	3	0	0.944	0.956554	29.37	89.5	110.5	16.7	20.86	High	Peak Found	Not Found	High	High	High
High	Master Protein	Q9UQB3-1	Catenin delta-2 [OS=Homo sapiens]	0	FALSE	7.595	2	2	6	2	1	1225	132.6	7.74	9.72	2	0	2.029	0.90358	58.89	117.9	82.1	29.72	22.3	High	High	High	Peak Found	High	High
High	Master Protein	Q6PHR2-1	Serine/threonine-protein kinase ULK3 [OS=Homo sapiens]	0	FALSE	7.58	5	2	9	2	1	472	53.4	7.36	14.24	2	0	1.493	0.973653	44.75	118.1	81.9	26.32	31.21	High	High	High	High	High	High
High	Master Protein	Q9UL40-2	Isoform 2 of Zinc finger protein 346 [OS=Homo sapiens]	0	FALSE	7.566	8	2	3	2	1	319	35.7	9.03	4.91	2	0	1.708	0.948893	63.6	82.9	117.1	65.92	16.58	High	Peak Found	Peak Found	Not Found	Peak Found	Peak Found
High	Master Protein	Q96HY6-1	DDRGK domain-containing protein 1 [OS=Homo sapiens]	0	FALSE	7.546	10	2	11	2	1	314	35.6	5.12	15.51	2	0	0.83	0.923396	51.29	88.8	111.2	77.93	3.88	High	High	High	High	High	High
High	Master Protein	Q9BY77	Polymerase delta-interacting protein 3 [OS=Homo sapiens]	0	FALSE	7.544	7	2	3	2	1	421	46.1	9.99	6.47	2	0	100	1.05438e-16		200		9.33		High	Not Found	Not Found	Not Found	Not Found	High
High	Master Protein	Q96A65	Exocyst complex component 4 [OS=Homo sapiens]	0	FALSE	7.528	4	3	4	3	1	974	110.4	6.49	5.98	3	0	5.868	0.364903	48	179.1	20.9	27.47	22.17	Peak Found	High	High	Not Found	Peak Found	Peak Found
High	Master Protein	P54725-1	UV excision repair protein RAD23 homolog A [OS=Homo sapiens]	0	FALSE	7.501	7	3	11	1	1	363	39.6	4.58	5.41	3	0								Peak Found	Peak Found	High	Peak Found	High	Peak Found
High	Master Protein	Q9Y4E6-1	WD repeat-containing protein 7 [OS=Homo sapiens]	0	FALSE	7.495	2	3	6	3	1	1490	163.7	6.92	3.39	3	0	2.347	0.858738	61.76	144.7	55.3	55.44	6.58	Peak Found	High	High	Peak Found	High	Peak Found
High	Master Protein	Q96CN7	Isochorismatase domain-containing protein 1 [OS=Homo sapiens]	0	FALSE	7.47	9	2	3	2	1	298	32.2	7.39	6.45	2	0	1.684	0.948893	24.42	125.9	74.1	29.99	9.5	High	High	Peak Found	Not Found	High	Peak Found
High	Master Protein	Q9Y365	START domain-containing protein 10 [OS=Homo sapiens]	0	FALSE	7.443	10	2	11	2	1	291	33	7.12	22.55	2	0	0.704	0.884913	11.99	84.1	115.9	23.58	21.56	High	High	High	Peak Found	High	High
High	Master Protein	Q9UN37	Vacuolar protein sorting-associated protein 4A [OS=Homo sapiens]	0	FALSE	7.43	7	3	9	3	1	437	48.9	7.8	2.09	3	0	2.374	0.85724	69.43	154.4	45.6	59.37	10.91	High	High	High	Peak Found	High	High
High	Master Protein	O95793	double-stranded RNA-binding protein Staufen homolog 1 [OS=Homo sapiens]	0	FALSE	7.425	4	3	4	1	1	577	63.1	9.44	3.38	3	0	2.081	0.90358	42.57	135.1	64.9	7.92	30.43	Peak Found	High	Not Found	Not Found	Not Found	Peak Found
High	Master Protein	Q96J01	THO complex subunit 3 [OS=Homo sapiens]	0	FALSE	7.399	9	3	7	3	1	351	38.7	6.09	3.9	3	0	1.508	0.971183	35.79	123.8	76.2	17.01	19.24	High	High	High	High	High	Peak Found
High	Master Protein	P07902	Galactose-1-phosphate uridylyltransferase [OS=Homo sapiens]	0	FALSE	7.397	6	2	7	2	1	379	43.3	6.99	8.98	2	0	0.881	0.944272	38.57	93.7	106.3	35.55	27.56	High	Peak Found	High	High	High	High
High	Master Protein	Q9H9H4	Vacuolar protein sorting-associated protein 37B [OS=Homo sapiens]	0	FALSE	7.343	10	2	4	2	1	285	31.3	7.34	5.61	2	0	2.653	0.816534	32.05	135.2	64.8	26.79	24.33	High	Peak Found	Peak Found	Not Found	High	High
High	Master Protein	Q86WU2	Probable D-lactate dehydrogenase, mitochondrial [OS=Homo sapiens]	0	FALSE	7.323	6	3	7	3	1	507	54.8	6.65	3.89	3	0	0.409	0.645054	10.06	63.2	136.8	2.39	7	High	Peak Found	High	High	High	High
High	Master Protein	P20810-6	Isoform 6 of Calpastatin [OS=Homo sapiens]	0	FALSE	7.321	4	2	5	2	1	791	84.9	5.36	0	2	0	0.34	0.55744	5.63	57.6	142.4	41.06	16.46	Peak Found	Peak Found	Peak Found	High	High	High
High	Master Protein	Q9NRX5	Serine incorporator 1 [OS=Homo sapiens]	0	FALSE	7.263	7	2	6	2	1	453	50.5	5.85	2.08	2	0	2.785	0.793657	21.62	147.2	52.8	8.29	48.31	High	High	High	Peak Found	High	Peak Found
High	Master Protein	P23677	Inositol-trisphosphate 3-kinase A [OS=Homo sapiens]	0	FALSE	7.261	6	2	2	2	1	461	51	7.65	1.76	2	0	0.01	1.05438e-16			200		65.85	Not Found	Not Found	Not Found	Peak Found	High	Not Found
High	Master Protein	Q5T0N5-1	Formin-binding protein 1-like [OS=Homo sapiens]	0	FALSE	7.252	6	3	4	3	1	605	70	6.64	0	3	0	8.557	0.154865	73.02	179.9	20.1	49.91	2.07	Peak Found	High	High	Peak Found	Peak Found	Peak Found
High	Master Protein	P26368	Splicing factor U2AF 65 kDa subunit [OS=Homo sapiens]	0	FALSE	7.222	8	3	3	3	1	475	53.5	9.09	2.76	3	0	1.302	0.99434	43.09	113.3	86.7	24.29	44.79	Peak Found	High	Peak Found	High	High	Peak Found
High	Master Protein	P09486	Sparc [OS=Homo sapiens]	0	FALSE	7.208	8	2	6	2	1	303	34.6	4.84	2.94	2	0	4.063	0.608781	38.38	166.1	33.9	5.44	34.04	High	High	High	High	High	Peak Found
High	Master Protein	Q9UJY5-6	Isoform 6 of ADP-ribosylation factor-binding protein GGA1 [OS=Homo sapiens]	0	FALSE	7.202	4	2	8	2	1	656	72.2	5.35	8.79	2	0	2.047	0.90358	81.16	147.9	52.1	55.23	42.14	High	High	High	High	Peak Found	High
High	Master Protein	P42858	huntingtin [OS=Homo sapiens]	0	FALSE	7.195	1	3	3	3	1	3142	347.4	6.2	2.1	3	0	5.486	0.405738	30.08	185	15	24.96	23.23	Not Found	Peak Found	High	Not Found	Peak Found	Not Found
High	Master Protein	P62495	Eukaryotic peptide chain release factor subunit 1 [OS=Homo sapiens]	0	FALSE	7.187	5	2	10	2	1	437	49	5.71	17.98	2	0	1.731	0.944272	55.19	114.4	85.6	11.78	28.08	High	High	High	High	High	High
High	Master Protein	P09001	39S ribosomal protein L3, mitochondrial [OS=Homo sapiens]	0	FALSE	7.183	7	2	4	2	1	348	38.6	9.48	7.16	2	0	1.536	0.966515	27.75	124.7	75.3	11.64	13.75	High	High	Peak Found	High	High	Peak Found
High	Master Protein	Q16563	Synaptophysin-like protein 1 [OS=Homo sapiens]	0	FALSE	7.18	14	2	17	2	1	259	28.5	8.43	20.28	2	0	1.357	0.98849	31.9	111.1	88.9	27.28	29.2	High	High	High	High	High	High
High	Master Protein	P61964	WD repeat-containing protein 5 [OS=Homo sapiens]	0	FALSE	7.169	9	2	3	2	1	334	36.6	8.27	5.24	2	0	100	1.05438e-16		200		18.76		High	High	Not Found	Not Found	Not Found	Not Found
High	Master Protein	Q96P16-1	Regulation of nuclear pre-mRNA domain-containing protein 1A [OS=Homo sapiens]	0	FALSE	7.166	8	2	2	2	1	312	35.7	7.55	4.02	2	0	3.529	0.673851	93.45	121.1	78.9	69.66	6.42	High	Peak Found	High	Not Found	Peak Found	Peak Found
High	Master Protein	Q14982-4	Isoform 4 of Opioid-binding protein/cell adhesion molecule [OS=Homo sapiens]	0	FALSE	7.163	11	3	9	3	1	354	38.8	6.55	1.84	3	0	1.093	0.985056	84.49	132.7	67.3	34.62	51.38	High	High	High	High	Peak Found	Peak Found
High	Master Protein	Q8N6M0	OTU domain-containing protein 6B [OS=Homo sapiens]	0	FALSE	7.148	8	2	4	2	1	293	33.8	6.05	3.7	2	0	1.202	0.995079	112.23	69.1	130.9	89.76	59.37	High	Peak Found	Peak Found	Peak Found	High	Peak Found
High	Master Protein	P49770	Translation initiation factor eIF-2B subunit beta [OS=Homo sapiens]	0	FALSE	7.137	9	3	7	3	1	351	39	6.16	5.71	3	0	1.974	0.907932	44.36	124.4	75.6	25.63	14.81	High	High	High	Peak Found	Peak Found	High
High	Master Protein	Q8IVM0-2	Isoform 2 of Coiled-coil domain-containing protein 50 [OS=Homo sapiens]	0	FALSE	7.133	6	2	7	2	1	482	56.3	8.21	15.91	2	0	3.919	0.623524	74.45	135	65	45.51	18.96	High	High	High	High	High	High
High	Master Protein	Q9P2X3	protein IMPACT [OS=Homo sapiens]	0	FALSE	7.115	7	2	4	2	1	320	36.5	4.97	2.24	2	0	1.136	0.991823	83.84	99.7	100.3	74.02	30.65	High	Peak Found	Peak Found	Peak Found	High	High
High	Master Protein	O43149	Zinc finger ZZ-type and EF-hand domain-containing protein 1 [OS=Homo sapiens]	0	FALSE	7.103	1	2	2	2	1	2961	330.9	5.95	2.18	2	0	100	1.05438e-16		200		18.68		Not Found	Peak Found	High	Not Found	Not Found	Not Found
High	Master Protein	P49327	Fatty acid synthase [OS=Homo sapiens]	0	FALSE	7.087	1	3	3	3	1	2511	273.3	6.44	2.04	3	0	2.157	0.888945	80.26	154.9	45.1	33.71	23.58	Peak Found	High	High	Peak Found	Peak Found	Peak Found
High	Master Protein	P81877-1	single-stranded DNA-binding protein 2 [OS=Homo sapiens]	0	FALSE	7.075	6	2	2	1	1	361	37.8	6.64	5.22	2	0	1.328	0.995079	64.38	114.1	85.9	131.88	36.23	High	Peak Found	Peak Found	Peak Found	Peak Found	Peak Found
High	Master Protein	Q6P4A7-1	Sideroflexin-4 [OS=Homo sapiens]	0	FALSE	7.047	8	2	3	2	1	337	38	9.19	5.55	2	0	1.648	0.956554	24.27	124.5	75.5	5.41	18.92	Not Found	High	High	Peak Found	High	Not Found
High	Master Protein	P32856	Syntaxin-2 [OS=Homo sapiens]	0	FALSE	6.991	7	3	23	1	1	288	33.3	6.28	24.86	3	0	1.086	0.985056	25.6	104.1	95.9	17.07	18.3	Not Found	Peak Found	Not Found	High	Peak Found	High
High	Master Protein	Q9C0D0	Phosphatase and actin regulator 1 [OS=Homo sapiens]	0	FALSE	6.988	6	3	6	3	1	580	66.3	6.96	0	3	0	0.782	0.909733	25.48	89.4	110.6	28.44	4.71	High	High	Peak Found	High	High	Peak Found
High	Master Protein	Q9HCP0-1	Casein kinase I isoform gamma-1 [OS=Homo sapiens]	0	FALSE	6.969	6	3	6	1	1	422	48.5	9.01	0	3	0	3.43	0.698209	52.77	143.8	56.2	39.84	41.93	Peak Found	High	Peak Found	Peak Found	Peak Found	Peak Found
High	Master Protein	P15170-3	Isoform 3 of Eukaryotic peptide chain release factor GTP-binding subunit ERF3A [OS=Homo sapiens]	0	FALSE	6.968	2	2	3	2	1	637	68.7	5.33	2.18	2	0	100	1.05438e-16		200		61.81		High	Peak Found	High	Not Found	Not Found	Not Found
High	Master Protein	P49356	protein farnesyltransferase subunit beta [OS=Homo sapiens]	0	FALSE	6.951	11	3	7	3	1	437	48.7	5.82	2.62	3	0	1.28	0.995079	24.05	110.3	89.7	14.56	8.83	High	High	High	High	High	Peak Found
High	Master Protein	Q8NI08	Nuclear receptor coactivator 7 [OS=Homo sapiens]	0	FALSE	6.941	3	2	3	2	1	942	106.1	5.59	1.69	2	0	2.259	0.875363	45.43	143.5	56.5	37.9	15.27	Peak Found	High	High	Peak Found	Peak Found	Peak Found
High	Master Protein	P28838	cytosol aminopeptidase [OS=Homo sapiens]	0	FALSE	6.933	5	2	9	2	1	519	56.1	7.93	17.87	2	0	1.271	0.995079	32.15	106.7	93.3	13.88	27.55	High	High	High	High	High	High
High	Master Protein	Q8TCU6-1	Phosphatidylinositol 3,4,5-trisphosphate-dependent Rac exchanger 1 protein [OS=Homo sapiens]	0	FALSE	6.929	2	2	5	2	1	1659	186.1	6.44	1.86	2	0	2.425	0.846432	71.53	152	48	31.81	66.58	High	High	High	Peak Found	Peak Found	Peak Found
High	Master Protein	Q15173	Serine/threonine-protein phosphatase 2A 56 kDa regulatory subunit beta isoform [OS=Homo sapiens]	0	FALSE	6.916	5	2	3	1	1	497	57.4	6.71	1.82	2	0								Not Found	Not Found	High	Not Found	Not Found	Not Found
High	Master Protein	O15143	Actin-related protein 2/3 complex subunit 1B [OS=Homo sapiens]	0	FALSE	6.915	8	2	5	2	1	372	40.9	8.35	7.6	2	0	4.524	0.553508	22.74	174.4	25.6	17.12	28.88	High	High	High	High	Peak Found	Not Found
High	Master Protein	O76062	Delta(14)-sterol reductase [OS=Homo sapiens]	0	FALSE	6.912	5	2	6	2	1	418	46.4	8.87	16.3	2	0	2.515	0.835347	48.45	155.8	44.2	31.08	45.94	High	High	High	Peak Found	High	High
High	Master Protein	P62745	Rho-related GTP-binding protein RhoB [OS=Homo sapiens]	0	FALSE	6.904	10	2	9	2	1	196	22.1	5.24	8.71	2	0	1.468	0.981814	30.88	152.8	47.2	41.43	3.98	High	High	High	High	High	High
High	Master Protein	Q15785	Mitochondrial import receptor subunit TOM34 [OS=Homo sapiens]	0	FALSE	6.902	11	2	2	2	1	309	34.5	8.98	4.44	2	0								Not Found	Not Found	Not Found	Not Found	High	High
High	Master Protein	Q9HCN4-5	Isoform 5 of GPN-loop GTPase 1 [OS=Homo sapiens]	0	FALSE	6.901	8	2	2	2	1	388	43.3	5.19	1.93	2	0	0.78	0.909318	18.33	87.7	112.3	29.43	12.41	Peak Found	Peak Found	Peak Found	Not Found	High	High
High	Master Protein	Q4KMP7	TBC1 domain family member 10B [OS=Homo sapiens]	0	FALSE	6.897	3	2	2	2	1	808	87.1	9.19	0	2	0	100	1.05438e-16		200		41.83		Peak Found	Peak Found	High	Not Found	Not Found	Not Found
High	Master Protein	P48728	Aminomethyltransferase, mitochondrial [OS=Homo sapiens]	0	FALSE	6.879	6	2	6	2	1	403	43.9	8.57	1.63	2	0	0.902	0.948893	18.84	106.1	93.9	16.86	23.02	Peak Found	Peak Found	High	High	High	High
High	Master Protein	P36959	GMP reductase 1 [OS=Homo sapiens]	0	FALSE	6.859	8	3	10	1	1	345	37.4	7.06	7.56	3	0	0.629	0.838277	8.96	77.2	122.8	44.43	3.68	Peak Found	Not Found	Peak Found	High	Not Found	High
High	Master Protein	Q86UE4	protein LYRIC [OS=Homo sapiens]	0	FALSE	6.856	5	2	2	2	1	582	63.8	9.32	3.93	2	0	0.01	1.05438e-16			200		25.2	Not Found	Not Found	Not Found	High	Peak Found	High
High	Master Protein	P62917	60S ribosomal protein L8 [OS=Homo sapiens]	0	FALSE	6.852	11	2	6	2	1	257	28	11.03	11.65	2	0	1.712	0.948893	21.64	146.7	53.3	16.49	21.36	High	High	Peak Found	High	High	High
High	Master Protein	Q15042-3	Isoform 2 of Rab3 GTPase-activating protein catalytic subunit [OS=Homo sapiens]	0	FALSE	6.849	4	3	5	3	1	988	111.2	5.45	2.02	3	0	2.474	0.840221	34.39	156.9	43.1	21.41	6.77	High	High	High	Peak Found	Not Found	Peak Found
High	Master Protein	Q8TF44	C2 calcium-dependent domain-containing protein 4C [OS=Homo sapiens]	0	FALSE	6.843	7	2	8	2	1	421	44.5	9.73	10.76	2	0	1.122	0.98849	40	97.3	102.7	33.27	7.58	High	High	High	High	High	High
High	Master Protein	Q9NRY4	Rho GTPase-activating protein 35 [OS=Homo sapiens]	0	FALSE	6.841	2	3	5	3	1	1499	170.4	6.64	3.76	3	0	3.275	0.712366	66.99	159.5	40.5	6.42	6.17	High	High	High	Not Found	Not Found	Peak Found
High	Master Protein	O60229-1	kalirin [OS=Homo sapiens]	0	FALSE	6.836	1	2	5	1	1	2985	340	6.07	6.96	2	0								Not Found	High	Not Found	Not Found	Not Found	Not Found
High	Master Protein	Q9Y3R0	Glutamate receptor-interacting protein 1 [OS=Homo sapiens]	0	FALSE	6.83	2	2	4	2	1	1128	122.3	6.47	7.23	2	0	4.249	0.586095	44.37	178	22	21.23	10.88	High	High	High	Not Found	Peak Found	Not Found
High	Master Protein	Q9UK99	F-box only protein 3 [OS=Homo sapiens]	0	FALSE	6.824	6	2	3	2	1	471	54.5	5	1.94	2	0	1.598	0.963669	91.58	111.5	88.5	75.96	61.65	Peak Found	High	Not Found	Not Found	Peak Found	High
High	Master Protein	P24387	Corticotropin-releasing factor-binding protein [OS=Homo sapiens]	0	FALSE	6.816	6	2	5	2	1	322	36.1	6.52	7.25	2	0	1.907	0.916709	33.96	137.6	62.4	21.33	25.76	High	High	High	Peak Found	Peak Found	Peak Found
High	Master Protein	Q9NRY6	Phospholipid scramblase 3 [OS=Homo sapiens]	0	FALSE	6.811	9	3	9	3	1	295	31.6	6.65	5.76	3	0	0.898	0.948893	50.81	77.3	122.7	47.26	2.52	High	Peak Found	High	High	High	High
High	Master Protein	Q99808-2	Isoform 2 of Equilibrative nucleoside transporter 1 [OS=Homo sapiens]	0	FALSE	6.782	5	2	4	2	1	535	58.9	8.15	2.4	2	0	1.945	0.91254	20.2	131.9	68.1	11.53	14.65	High	High	High	Peak Found	Peak Found	Peak Found
High	Master Protein	P14209	CD99 antigen [OS=Homo sapiens]	0	FALSE	6.782	13	2	7	2	1	185	18.8	4.75	8.98	2	0	1.11	0.985056	92.24	108.4	91.6	85.59	73.35	High	High	High	High	Peak Found	Peak Found
High	Master Protein	O95671-1	N-acetylserotonin O-methyltransferase-like protein [OS=Homo sapiens]	0	FALSE	6.778	6	3	4	3	1	621	68.8	6.07	4.18	3	0	1.415	0.985056	54.91	99.1	100.9	9.33	16.94	High	High	High	Peak Found	Peak Found	High
High	Master Protein	P61221	ATP-binding cassette sub-family E member 1 [OS=Homo sapiens]	0	FALSE	6.778	4	2	3	2	1	599	67.3	8.34	3.6	2	0	1.648	0.953702	91.78	126.3	73.7	67.11	11.33	Peak Found	High	High	Peak Found	Peak Found	Peak Found
High	Master Protein	Q9Y4G8	rap guanine nucleotide exchange factor 2 [OS=Homo sapiens]	0	FALSE	6.767	2	3	5	3	1	1499	167.3	6.67	1.88	3	0	0.935	0.953702	53.09	103.8	96.2	29.94	9.99	High	High	Peak Found	Peak Found	High	High
High	Master Protein	Q9NWB6	Arginine and glutamate-rich protein 1 [OS=Homo sapiens]	0	FALSE	6.764	8	3	6	3	1	273	33.2	10.35	3.89	3	0	2.443	0.840401	90.68	122.2	77.8	42.32	54.25	High	High	High	Peak Found	Peak Found	Peak Found
High	Master Protein	Q8N128-2	Isoform 2 of Protein FAM177A1 [OS=Homo sapiens]	0	FALSE	6.759	9	2	9	2	1	236	26	4.42	14.56	2	0	0.504	0.746274	13.78	71.8	128.2	64.17	28.95	High	High	Peak Found	High	High	High
High	Master Protein	Q8TBP5	Membrane protein FAM174A [OS=Homo sapiens]	0	FALSE	6.751	17	2	6	2	1	190	19.9	6.33	7.95	2	0	1.048	0.985056	24.91	133.5	66.5	2.86	35.17	High	High	High	High	High	Peak Found
High	Master Protein	Q8N8S7	Protein enabled homolog [OS=Homo sapiens]	0	FALSE	6.738	8	3	3	3	1	591	66.5	6.93	2.64	3	0	1.213	0.996309	62.93	147.4	52.6	17.78	24.02	High	High	Peak Found	High	Peak Found	Peak Found
High	Master Protein	Q6ZNW5	GDP-D-glucose phosphorylase 1 [OS=Homo sapiens]	0	FALSE	6.734	8	3	4	3	1	385	42.3	6.47	1.91	3	0	1.634	0.953702	48.25	146.4	53.6	22.34	27.04	High	Peak Found	High	Peak Found	High	Peak Found
High	Master Protein	Q9BZE9-2	Isoform 2 of Tether containing UBX domain for GLUT4 [OS=Homo sapiens]	0	FALSE	6.732	6	2	3	2	1	647	69.9	8.09	4.92	2	0	4.38	0.569639	42.81	159.4	40.6	32.8	3.58	Peak Found	High	High	Peak Found	Peak Found	Not Found
High	Master Protein	O43752	Syntaxin-6 [OS=Homo sapiens]	0	FALSE	6.728	9	2	6	2	1	255	29.2	4.93	11.53	2	0	0.423	0.663207	5.9	68.2	131.8	20.9	24.87	High	High	High	High	High	Peak Found
High	Master Protein	O60243-1	Heparan-sulfate 6-O-sulfotransferase 1 [OS=Homo sapiens]	0	FALSE	6.721	6	3	4	3	1	411	48.2	8.79	0	3	0	3.106	0.744166	15.44	150.4	49.6	12.14	8.21	High	Peak Found	Peak Found	Not Found	Peak Found	High
High	Master Protein	P27986-4	Isoform 4 of Phosphatidylinositol 3-kinase regulatory subunit alpha [OS=Homo sapiens]	0	FALSE	6.669	3	2	6	2	1	732	84.4	6.16	3.85	2	0	2.111	0.898913	30.8	132.1	67.9	14.11	26.68	High	High	High	Not Found	Not Found	High
High	Master Protein	Q96CV9-1	Optineurin [OS=Homo sapiens]	0	FALSE	6.666	4	2	3	2	1	577	65.9	5.24	5.4	2	0	4.972	0.47702	69.41	172.3	27.7	33.59	46.95	High	High	High	Peak Found	Peak Found	Peak Found
High	Master Protein	O00410-3	Isoform 3 of Importin-5 [OS=Homo sapiens]	0	FALSE	6.663	2	3	3	3	1	1115	125.5	4.92	0	3	0	0.688	0.877361	44.43	59.9	140.1	51.43	51.5	Peak Found	Peak Found	Peak Found	High	High	Peak Found
High	Master Protein	Q8WTS6	Histone-lysine N-methyltransferase SETD7 [OS=Homo sapiens]	0	FALSE	6.662	6	2	6	2	1	366	40.7	4.63	7.56	2	0	0.62	0.840221	17.07	71	129	1.42	25.96	High	Not Found	High	High	High	Peak Found
High	Master Protein	Q8TD55	pleckstrin homology domain-containing family O member 2 [OS=Homo sapiens]	0	FALSE	6.653	5	2	2	2	1	490	53.3	5.43	3.99	2	0	0.01	1.05438e-16			200		40.76	Not Found	Not Found	Not Found	High	Peak Found	Peak Found	Acetyl [N-Term]
High	Master Protein	Q8NFZ8	Cell adhesion molecule 4 [OS=Homo sapiens]	0	FALSE	6.643	6	2	5	2	1	388	42.8	6.3	8.7	2	0	0.755	0.90358	25.84	84.6	115.4	28.09	20.13	High	Peak Found	Peak Found	Peak Found	High	High
High	Master Protein	O43291	Kunitz-type protease inhibitor 2 [OS=Homo sapiens]	0	FALSE	6.64	9	2	5	2	1	252	28.2	8.29	2.06	2	0	1.436	0.985056	26.79	117.9	82.1	34.77	15.19	Peak Found	High	High	High	High	Peak Found
High	Master Protein	Q9Y678	Coatomer subunit gamma-1 [OS=Homo sapiens]	0	FALSE	6.637	3	2	4	2	1	874	97.7	5.47	3.76	2	0	100	1.05438e-16		200		32.64		High	High	High	Not Found	Not Found	Not Found
High	Master Protein	Q32P41	tRNA (guanine(37)-N1)-methyltransferase [OS=Homo sapiens]	0	FALSE	6.628	5	2	2	2	1	509	58.2	8.62	2.12	2	0	2.812	0.790707	31.03	151.9	48.1	28.22	12.61	High	Peak Found	High	Peak Found	Peak Found	Peak Found
High	Master Protein	Q03426	mevalonate kinase [OS=Homo sapiens]	0	FALSE	6.621	11	2	2	2	1	396	42.4	6.46	2.05	2	0	100	1.05438e-16		200		18.82		High	Peak Found	Peak Found	Not Found	Not Found	Not Found
High	Master Protein	Q08AM6	Protein VAC14 homolog [OS=Homo sapiens]	0	FALSE	6.614	3	2	4	2	1	782	87.9	6.13	7.02	2	0	6.142	0.339439	19.69	187	13	34.86	7.71	Peak Found	High	High	Not Found	Not Found	Peak Found
High	Master Protein	Q9Y6I3-1	Isoform 2 of Epsin-1 [OS=Homo sapiens]	0	FALSE	6.594	5	3	4	3	1	662	69	5.05	2.26	3	0	0.78	0.909318	61.48	52.9	147.1	20.82	22.99	Peak Found	Not Found	Peak Found	Peak Found	High	High
High	Master Protein	Q9H0E2	Toll-interacting protein [OS=Homo sapiens]	0	FALSE	6.59	11	2	2	2	1	274	30.3	5.97	4.99	2	0	0.221	0.253126	2.47	42.7	157.3	39	35.17	Peak Found	Not Found	Peak Found	High	High	Not Found
High	Master Protein	O60716-1	Catenin delta-1 [OS=Homo sapiens]	0	FALSE	6.545	2	2	3	2	1	968	108.1	6.23	2.77	2	0	100	1.05438e-16		200		9.33		High	High	Not Found	Not Found	High	Not Found
High	Master Protein	Q5VZM2	Ras-related GTP-binding protein B [OS=Homo sapiens]	0	FALSE	6.536	6	2	5	2	1	374	43.2	6.21	6.24	2	0	2.253	0.875363	17.75	135.9	64.1	8.04	15.03	High	Peak Found	High	High	High	Peak Found
High	Master Protein	P16870	Carboxypeptidase E [OS=Homo sapiens]	0	FALSE	6.529	7	2	5	2	1	476	53.1	5.14	4.44	2	0	1.486	0.975063	22.04	134.5	65.5	23.53	26.17	High	Peak Found	High	High	Peak Found	High
High	Master Protein	Q8NFH3	Nucleoporin Nup43 [OS=Homo sapiens]	0	FALSE	6.517	8	2	2	2	1	380	42.1	5.63	1.95	2	0								Not Found	Not Found	High	Not Found	High	Not Found
High	Master Protein	Q5D862	Filaggrin-2 [OS=Homo sapiens]	0	TRUE	6.506	3	2	6	2	1	2391	247.9	8.31	1.82	2	0	0.813	0.917902	29.06	105.6	94.4	31.61	39.56	Peak Found	High	High	High	High	High
High	Master Protein	P13640	metallothionein-1G [OS=Homo sapiens]	0	FALSE	6.505	21	2	5	2	1	62	6.1	7.96	4.36	2	0	0.448	0.695129	10	55.7	144.3	12.54	32.24	Peak Found	High	Peak Found	High	High	High
High	Master Protein	P84085	ADP-ribosylation factor 5 [OS=Homo sapiens]	0	FALSE	6.497	12	2	9	1	1	180	20.5	6.79	12.16	2	0	1.121	0.988419	19.42	105.7	94.3	18.53	10.56	High	High	Peak Found	High	High	High
High	Master Protein	A6NL88	Protein shisa-7 [OS=Homo sapiens]	0	FALSE	6.495	4	2	9	2	1	538	56.2	10.02	8.02	2	0	0.655	0.860912	16.58	64.9	135.1	32.25	15.12	High	High	Peak Found	High	High	High
High	Master Protein	P22102-1	trifunctional purine biosynthetic protein adenosine-3 [OS=Homo sapiens]	0	FALSE	6.487	3	2	6	2	1	1010	107.7	6.7	8.09	2	0	1.53	0.968145	15.23	133.6	66.4	9.75	9.79	High	High	High	Peak Found	Not Found	High
High	Master Protein	Q9UHX1-1	poly(U)-binding-splicing factor PUF60 [OS=Homo sapiens]	0	FALSE	6.439	5	2	3	2	1	559	59.8	5.29	3.96	2	0	1.555	0.964381	59.86	105.7	94.3	19.39	19.45	High	High	Not Found	Peak Found	Peak Found	Peak Found
High	Master Protein	Q96B36-3	Isoform 3 of Proline-rich AKT1 substrate 1 [OS=Homo sapiens]	0	FALSE	6.435	8	2	5	2	1	276	29.2	4.73	2.42	2	0	1.661	0.948893	39.67	124.8	75.2	48.71	13.23	High	Not Found	Peak Found	Peak Found	High	High
High	Master Protein	Q96QK1	Vacuolar protein sorting-associated protein 35 [OS=Homo sapiens]	0	FALSE	6.408	3	2	5	2	1	796	91.6	5.49	5.9	2	0	0.968	0.963669	18.11	98.4	101.6	44.89	11.36	High	High	Peak Found	High	High	Not Found
High	Master Protein	Q08AE8-1	Protein spire homolog 1 [OS=Homo sapiens]	0	FALSE	6.399	3	1	4	1	1	756	85.5	8.62	6.29	1	0	2.885	0.775201	69.32	148.5	51.5	68.83	15.96	High	High	High	Peak Found	Peak Found	High
High	Master Protein	A6NED2	RCC1 domain-containing protein 1 [OS=Homo sapiens]	0	FALSE	6.374	7	2	4	2	1	376	40.1	5.27	5.76	2	0	1.084	0.985056	35.71	104.9	95.1	13.06	18.53	High	High	Peak Found	High	High	Peak Found
High	Master Protein	A5D8V6	Vacuolar protein sorting-associated protein 37C [OS=Homo sapiens]	0	FALSE	6.37	6	2	5	2	1	355	38.6	5.21	6.81	2	0	3.734	0.645383	110.84	135.5	64.5	59.64	14.83	High	Peak Found	High	Peak Found	High	High
High	Master Protein	Q9HD15	Steroid receptor RNA activator 1 [OS=Homo sapiens]	0	FALSE	6.355	9	2	2	2	1	236	25.7	7.03	3.99	2	0	0.962	0.958078	26.03	105.4	94.6	29.48	21.46	Peak Found	Peak Found	Not Found	High	Not Found	High
High	Master Protein	O00408-1	cGMP-dependent 3',5'-cyclic phosphodiesterase [OS=Homo sapiens]	0	FALSE	6.351	3	3	3	3	1	941	105.6	5.41	1.8	3	0	0.724	0.894283	35.53	75	125	47.71	40.91	Peak Found	High	Peak Found	Peak Found	High	Peak Found
High	Master Protein	Q16849-1	Receptor-type tyrosine-protein phosphatase-like N [OS=Homo sapiens]	0	FALSE	6.333	3	2	2	2	1	979	105.8	7.11	1.96	2	0	1.615	0.957906	19.51	96.2	103.8	16.73	17.63	Not Found	Not Found	Peak Found	Peak Found	High	High
High	Master Protein	Q9UM22	Mammalian ependymin-related protein 1 [OS=Homo sapiens]	0	FALSE	6.33	9	2	4	2	1	224	25.4	6.6	7.24	2	0	0.346	0.569195	4.13	44	156	20.49	27.5	Peak Found	Peak Found	Not Found	High	High	High
High	Master Protein	Q8TB72-3	Isoform 3 of Pumilio homolog 2 [OS=Homo sapiens]	0	FALSE	6.328	2	2	4	1	1	1064	113.9	7.08	1.77	2	0								Not Found	High	Not Found	Not Found	Not Found	Not Found
High	Master Protein	Q9NX63	MICOS complex subunit MIC19 [OS=Homo sapiens]	0	FALSE	6.324	7	2	5	2	1	227	26.1	8.28	7.39	2	0	0.489	0.730426	10.94	65.7	134.3	0.95	21.73	Peak Found	Peak Found	High	High	Peak Found	High
High	Master Protein	Q9Y4D8-1	Probable E3 ubiquitin-protein ligase HECTD4 [OS=Homo sapiens]	0	FALSE	6.259	1	2	4	2	1	3996	439.1	6.19	5.73	2	0	100	1.05438e-16		200		64.57		Peak Found	High	High	Not Found	Not Found	Not Found
High	Master Protein	Q01064	Calcium/calmodulin-dependent 3',5'-cyclic nucleotide phosphodiesterase 1B [OS=Homo sapiens]	0	FALSE	6.227	4	2	4	2	1	536	61.3	5.52	5.17	2	0	2.082	0.898913	41.69	131.6	68.4	2.96	7.93	Peak Found	High	High	Peak Found	Peak Found	High
High	Master Protein	Q8WY54	Protein phosphatase 1E [OS=Homo sapiens]	0	FALSE	6.223	4	2	4	2	1	764	84.9	5.03	4.25	2	0	100	1.05438e-16		200		22.28		Peak Found	High	High	Not Found	Not Found	Not Found
High	Master Protein	Q9BV20-1	methylthioribose-1-phosphate isomerase [OS=Homo sapiens]	0	FALSE	6.213	7	2	5	2	1	369	39.1	6.3	6.78	2	0	2.02	0.90358	86.65	133.8	66.2	58.51	36.61	High	High	Peak Found	High	Peak Found	High
High	Master Protein	Q96T17-2	Isoform 2 of MAP7 domain-containing protein 2 [OS=Homo sapiens]	0	FALSE	6.211	4	2	5	2	1	773	86.3	8.9	10.8	2	0	1.634	0.953702	55.48	124.1	75.9	46.52	58.39	High	High	Peak Found	High	Peak Found	High
High	Master Protein	Q8N608-3	Isoform 3 of Inactive dipeptidyl peptidase 10 [OS=Homo sapiens]	0	FALSE	6.192	2	2	4	1	1	800	91.1	6.33	2.05	2	0	0.517	0.761726	5.78	68.2	131.8	6.11	41.9	Peak Found	Not Found	Peak Found	High	Peak Found	High
High	Master Protein	P56962	Syntaxin-17 [OS=Homo sapiens]	0	FALSE	6.191	10	2	6	2	1	302	33.4	6.57	9.49	2	0	0.401	0.64328	3.62	61.2	138.8	59.95	21.14	High	Peak Found	Peak Found	High	High	High
High	Master Protein	Q86VP3-2	Isoform 2 of Phosphofurin acidic cluster sorting protein 2 [OS=Homo sapiens]	0	FALSE	6.172	3	2	4	2	1	904	99.6	6.8	2.4	2	0	100	1.05438e-16		200		34.58		High	High	High	Not Found	Peak Found	Peak Found
High	Master Protein	P29590	Protein PML [OS=Homo sapiens]	0	FALSE	6.169	2	2	3	2	1	882	97.5	6.21	3.9	2	0	3.041	0.746002	32.6	163.6	36.4	45.05	13.85	High	Peak Found	High	Not Found	Not Found	Peak Found
High	Master Protein	Q9Y3P9	Rab GTPase-activating protein 1 [OS=Homo sapiens]	0	FALSE	6.163	2	2	2	2	1	1069	121.7	5.25	4.14	2	0	100	1.05438e-16		200		9.84		Not Found	High	High	Not Found	Not Found	Not Found
High	Master Protein	P62424	60S ribosomal protein L7a [OS=Homo sapiens]	0	FALSE	6.158	9	2	7	2	1	266	30	10.61	4.09	2	0	1.449	0.985056	34.85	153.4	46.6	28.05	16.12	High	High	Peak Found	High	High	Peak Found
High	Master Protein	Q9UBP0-1	spastin [OS=Homo sapiens]	0	FALSE	6.153	5	3	5	3	1	616	67.2	9.64	1.88	3	0	2.646	0.811807	16.44	144.1	55.9	4.01	24.89	High	High	High	Peak Found	Peak Found	Peak Found
High	Master Protein	P62937	peptidyl-prolyl cis-trans isomerase A [OS=Homo sapiens]	0	FALSE	6.145	16	2	7	2	1	165	18	7.81	12.83	2	0	1.512	0.971183	44.68	113.7	86.3	25.89	28.85	High	High	High	High	High	High
High	Master Protein	O75493	carbonic anhydrase-related protein 11 [OS=Homo sapiens]	0	FALSE	6.141	6	2	9	2	1	328	36.2	9.74	11.67	2	0	2.486	0.840166	22.11	142.9	57.1	22.25	31.49	High	High	High	High	High	High
High	Master Protein	Q8IYB5	Stromal membrane-associated protein 1 [OS=Homo sapiens]	0	FALSE	6.137	5	2	2	2	1	467	50.4	8.75	0	2	0	2.195	0.879828	108.19	138.4	61.6	80.28	11.31	High	Peak Found	Not Found	Peak Found	High	Peak Found
High	Master Protein	Q14BN4	Sarcolemmal membrane-associated protein [OS=Homo sapiens]	0	FALSE	6.134	3	2	4	2	1	828	95.1	5.47	3.89	2	0	6.459	0.311797	28.24	188.9	11.1	26.55	9.84	Peak Found	High	High	Peak Found	Not Found	Not Found
High	Master Protein	Q9BTM1-2	Isoform 2 of Histone H2A.J [OS=Homo sapiens]	0	FALSE	6.124	19	1	3	1	1	151	16.1	10.23	9.87	1	0	1.176	0.992145	29.15	108.1	91.9	50.13	13.76	Peak Found	High	Peak Found	High	Peak Found	High
High	Master Protein	Q9NX62	Inositol monophosphatase 3 [OS=Homo sapiens]	0	FALSE	6.11	6	2	7	2	1	359	38.7	6.86	4.31	2	0	1.069	0.985056	45.84	112.9	87.1	23.92	14.47	High	Peak Found	High	Peak Found	High	High
High	Master Protein	P62701	40S ribosomal protein S4, X isoform [OS=Homo sapiens]	0	FALSE	6.085	7	2	7	2	1	263	29.6	10.15	3.38	2	0	1.788	0.937286	22.25	129.5	70.5	15.22	19.13	High	High	High	High	High	High
High	Master Protein	P61204	ADP-ribosylation factor 3 [OS=Homo sapiens]	0	FALSE	6.08	10	2	8	1	1	181	20.6	7.43	10.38	2	1	1.131	0.989869	31.81	103.4	96.6	24.56	14.47	Peak Found	High	High	High	High	Peak Found
High	Master Protein	Q969T7	7-methylguanosine phosphate-specific 5'-nucleotidase [OS=Homo sapiens]	0	FALSE	6.077	6	2	6	2	1	300	34.4	6.38	10.73	2	0	1.322	0.992145	20.66	117.5	82.5	14.34	14.36	High	High	Peak Found	Peak Found	High	High
High	Master Protein	Q00013-1	55 kDa erythrocyte membrane protein [OS=Homo sapiens]	0	FALSE	6.076	7	3	4	3	1	466	52.3	7.37	0	3	0	0.789	0.913764	6	89.4	110.6	10.21	22.22	Peak Found	Peak Found	Peak Found	Peak Found	High	High
High	Master Protein	O75381-1	Peroxisomal membrane protein PEX14 [OS=Homo sapiens]	0	FALSE	6.063	6	2	4	2	1	377	41.2	4.94	5.21	2	0	1.154	0.992145	79.75	119.4	80.6	12.69	15.89	High	High	Peak Found	High	Peak Found	High
High	Master Protein	Q17R89	Rho GTPase-activating protein 44 [OS=Homo sapiens]	0	FALSE	6.061	3	2	4	2	1	818	89.2	6.55	3.57	2	0	3.351	0.698428	35.24	154	46	67.93	15.97	High	High	High	Peak Found	Peak Found	Peak Found
High	Master Protein	Q9NTZ6	RNA-binding protein 12 [OS=Homo sapiens]	0	FALSE	6.047	2	2	3	2	1	932	97.3	8.63	2.19	2	0	100	1.05438e-16		200		6.91		Not Found	High	High	Not Found	Not Found	Not Found
High	Master Protein	Q12888-2	Isoform 2 of TP53-binding protein 1 [OS=Homo sapiens]	0	FALSE	6.04	1	1	2	1	1	1977	214	4.7	3.72	1	0	100	1.05438e-16		200		10.86		Not Found	High	High	Not Found	Not Found	Not Found
High	Master Protein	O43583	density-regulated protein [OS=Homo sapiens]	0	FALSE	6.03	14	2	3	2	1	198	22.1	5.3	0	2	0	1.373	0.986191	15.91	99.6	100.4	26.25	29.98	Peak Found	Peak Found	High	High	High	Peak Found
High	Master Protein	Q7Z794	Keratin, type II cytoskeletal 1b [OS=Homo sapiens]	0	FALSE	6.011	4	2	11	1	1	578	61.9	5.99	19.06	2	0	0.932	0.953702	10.61	99.4	100.6	11.31	11.44	Not Found	Peak Found	Not Found	High	Not Found	Peak Found
High	Master Protein	Q9BUJ2-1	Heterogeneous nuclear ribonucleoprotein U-like protein 1 [OS=Homo sapiens]	0	FALSE	5.99	4	3	3	2	1	856	95.7	6.92	2.26	3	0								Not Found	Not Found	High	Not Found	Not Found	Not Found
High	Master Protein	Q9BVC4	target of rapamycin complex subunit LST8 [OS=Homo sapiens]	0	FALSE	5.983	7	2	5	2	1	326	35.9	5.86	2.75	2	0	1.602	0.960548	42.82	125.1	74.9	4.56	22.37	High	High	Peak Found	Peak Found	High	Peak Found
High	Master Protein	Q96MH6-1	Transmembrane protein 68 [OS=Homo sapiens]	0	FALSE	5.977	8	2	2	2	1	324	37.4	7.85	2.13	2	0	1.777	0.93872	15.59	126.7	73.3	10.45	1.23	Peak Found	High	High	Peak Found	Peak Found	Not Found
High	Master Protein	O94875-11	Isoform 11 of Sorbin and SH3 domain-containing protein 2 [OS=Homo sapiens]	0	FALSE	5.95	2	2	5	2	1	1200	134.5	8.53	4.36	2	0	0.01	1.05438e-16			200		41.27	Not Found	Not Found	Not Found	High	High	High
High	Master Protein	Q8NFH5	Nucleoporin NUP53 [OS=Homo sapiens]	0	FALSE	5.949	10	2	6	2	1	326	34.8	9.09	6.88	2	0	1.111	0.985056	70.28	86.5	113.5	42.81	15.23	High	High	Peak Found	High	High	High
High	Master Protein	Q9Y496	kinesin-like protein KIF3A [OS=Homo sapiens]	0	FALSE	5.948	3	2	3	1	1	699	80	6.54	0	2	0	100	1.05438e-16		200		68.68		Peak Found	High	Peak Found	Not Found	Not Found	Not Found
High	Master Protein	O14576-1	cytoplasmic dynein 1 intermediate chain 1 [OS=Homo sapiens]	0	FALSE	5.942	2	2	3	2	1	645	72.9	5.12	3.29	2	0	3.501	0.677419	56.95	169.3	30.7	61.88	17.98	Peak Found	High	High	Not Found	Peak Found	Not Found
High	Master Protein	Q13425-1	Beta-2-syntrophin [OS=Homo sapiens]	0	FALSE	5.926	4	2	5	2	1	540	57.9	8.82	9.41	2	0	1.11	0.985056	55.14	113	87	42.6	11.44	Peak Found	High	High	Peak Found	High	High
High	Master Protein	Q9HAB8-1	phosphopantothenate--cysteine ligase [OS=Homo sapiens]	0	FALSE	5.915	7	2	3	2	1	311	34	6.71	3.41	2	0	1.623	0.954804	69.45	123.8	76.2	81.68	64.15	Peak Found	Peak Found	High	Peak Found	High	Peak Found
High	Master Protein	Q9BTV5	fibronectin type III and SPRY domain-containing protein 1 [OS=Homo sapiens]	0	FALSE	5.899	5	2	3	2	1	496	55.8	6.99	4.66	2	0	3.816	0.642136	87.79	159	41	67.2	7.83	Peak Found	High	High	Peak Found	Not Found	Not Found
High	Master Protein	O95248-4	Isoform 4 of Myotubularin-related protein 5 [OS=Homo sapiens]	0	FALSE	5.888	1	2	2	2	1	1893	210.9	7.11	2.18	2	0	20.621	0.00660418	22.13	191.6	8.4	31.61	28.99	Not Found	High	High	Peak Found	Not Found	Peak Found
High	Master Protein	Q8WWY3	U4/U6 small nuclear ribonucleoprotein Prp31 [OS=Homo sapiens]	0	FALSE	5.881	6	2	4	2	1	499	55.4	5.78	6.56	2	0	100	1.05438e-16		200		15.11		High	High	High	Not Found	Not Found	Not Found
High	Master Protein	Q8IY17-4	Isoform 4 of Neuropathy target esterase [OS=Homo sapiens]	0	FALSE	5.879	2	2	2	2	1	1375	150.9	7.74	0	2	0	0.01	1.05438e-16			200		68.32	Not Found	Not Found	Not Found	High	Peak Found	Not Found
High	Master Protein	Q8NEZ5-1	F-box only protein 22 [OS=Homo sapiens]	0	FALSE	5.877	6	2	4	2	1	403	44.5	7.03	8.55	2	0	1.618	0.956554	20.17	139	61	23.77	3.87	High	High	Peak Found	Peak Found	Peak Found	High
High	Master Protein	Q9BPW8	Protein NipSnap homolog 1 [OS=Homo sapiens]	0	FALSE	5.871	3	1	3	1	1	284	33.3	9.31	1.67	1	0	0.561	0.798295	15.47	71.8	128.2	41.83	12.78	Peak Found	High	High	High	Not Found	Peak Found
High	Master Protein	P02724	Glycophorin-A [OS=Homo sapiens]	0	FALSE	5.867	21	2	2	2	1	150	16.3	5.47	3.05	2	0	2.389	0.853934	117.52	162.1	37.9	67.88	78.17	High	High	Peak Found	Peak Found	Not Found	Peak Found
High	Master Protein	P14867	Gamma-aminobutyric acid receptor subunit alpha-1 [OS=Homo sapiens]	0	FALSE	5.865	4	2	5	2	1	456	51.8	9.22	7.52	2	0	2.7	0.803755	60.78	140.9	59.1	38.47	93.35	High	High	High	Peak Found	High	High
High	Master Protein	Q8NC56-1	LEM domain-containing protein 2 [OS=Homo sapiens]	0	FALSE	5.863	5	2	4	2	1	503	56.9	9	8.39	2	0	1.713	0.948893	53.08	110.5	89.5	30.4	18.72	High	High	High	Not Found	Peak Found	Peak Found
High	Master Protein	Q93015-2	Isoform 2 of N-acetyltransferase 6 [OS=Homo sapiens]	0	FALSE	5.862	7	2	5	2	1	308	33.8	7.85	8.77	2	0	0.875	0.941756	43.4	80.2	119.8	53.88	27.95	High	Not Found	High	Peak Found	High	High
High	Master Protein	Q96RD7-1	Pannexin-1 [OS=Homo sapiens]	0	FALSE	5.848	6	2	2	2	1	426	48	6.01	0	2	0	1.404	0.985056	24.3	116.8	83.2	16.42	28.54	High	Peak Found	High	Peak Found	Peak Found	Peak Found
High	Master Protein	Q8NAA5	Leucine-rich repeat-containing protein 75A [OS=Homo sapiens]	0	FALSE	5.843	15	3	6	3	1	344	37.8	8.44	3.33	3	0	0.431	0.670467	22.16	79.4	120.6	26.56	7.84	Peak Found	Peak Found	High	High	High	High
High	Master Protein	Q8WU90	Zinc finger CCCH domain-containing protein 15 [OS=Homo sapiens]	0	FALSE	5.828	7	2	3	2	1	426	48.6	5.31	0	2	0	3.007	0.752829	15.6	169.4	30.6	16.19	22.47	Peak Found	High	High	Not Found	Peak Found	Peak Found
High	Master Protein	O15530-1	3-phosphoinositide-dependent protein kinase 1 [OS=Homo sapiens]	0	FALSE	5.814	3	2	4	2	1	556	63.1	7.36	1.64	2	0	3.347	0.698428	56.48	170.1	29.9	31.07	16.82	High	High	High	Not Found	Not Found	Peak Found
High	Master Protein	Q68D91-1	Metallo-beta-lactamase domain-containing protein 2 [OS=Homo sapiens]	0	FALSE	5.805	6	2	6	2	1	279	31.4	6.92	7.05	2	0	0.897	0.948893	50.44	98.6	101.4	46.23	44.16	High	High	High	High	Peak Found	Peak Found
High	Master Protein	Q9UMR2-1	ATP-dependent RNA helicase DDX19B [OS=Homo sapiens]	0	FALSE	5.801	4	2	3	2	1	479	53.9	6.3	0	2	0	2.588	0.816534	11.97	164.1	35.9	11.5	9.02	Not Found	High	High	Not Found	Peak Found	Peak Found
High	Master Protein	P0DOY2	immunoglobulin lambda constant 2 [OS=Homo sapiens]	0	FALSE	5.78	24	2	4	2	1	106	11.3	7.24	0	2	0	0.333	0.542853	7.37	45	155	58.14	21.25	High	Peak Found	High	Peak Found	Peak Found	High
High	Master Protein	Q9BZ71	Membrane-associated phosphatidylinositol transfer protein 3 [OS=Homo sapiens]	0	FALSE	5.772	3	2	2	2	1	974	106.7	7.14	2.14	2	0	100	1.05438e-16		200		6.55		High	High	Peak Found	Not Found	Not Found	Not Found
High	Master Protein	P21926	CD9 antigen [OS=Homo sapiens]	0	FALSE	5.766	9	2	4	2	1	228	25.4	7.15	0	2	0	0.108	0.0309291	0.42	13.8	186.2	12	33.08	Peak Found	Peak Found	Peak Found	High	High	High
High	Master Protein	P55087	Aquaporin-4 [OS=Homo sapiens]	0	FALSE	5.758	5	2	9	2	1	323	34.8	7.66	1.76	2	0	0.644	0.85724	18.56	84.3	115.7	3.23	24.86	High	High	High	High	High	High
High	Master Protein	Q5GH76	XK-related protein 4 [OS=Homo sapiens]	0	FALSE	5.749	6	2	3	2	1	650	71.5	7.78	0	2	0	100	1.05438e-16		200		41.23		High	High	High	Not Found	Not Found	Not Found
High	Master Protein	Q6PCB6	Protein ABHD17C [OS=Homo sapiens]	0	FALSE	5.744	5	1	2	1	1	329	35.8	5.64	2.05	1	0	2.635	0.819563	37.7	145	55	49.59	16.18	High	High	Peak Found	Not Found	Peak Found	Not Found
High	Master Protein	Q96K76	ubiquitin carboxyl-terminal hydrolase 47 [OS=Homo sapiens]	0	FALSE	5.738	2	2	2	2	1	1375	157.2	5.08	2.6	2	0	2.662	0.806773	33.25	144.2	55.8	4.28	4.28	Peak Found	High	Peak Found	Peak Found	Peak Found	Peak Found
High	Master Protein	Q76N89	E3 ubiquitin-protein ligase HECW1 [OS=Homo sapiens]	0	FALSE	5.722	1	2	6	1	1	1606	179.4	5.5	0	2	0	100	1.05438e-16		200		32.63		Peak Found	Peak Found	High	Not Found	Not Found	Not Found
High	Master Protein	Q9NQG6	Mitochondrial dynamics protein MID51 [OS=Homo sapiens]	0	FALSE	5.722	6	3	8	3	1	463	51.3	7.64	1.74	3	0	1.376	0.985056	42.82	116.6	83.4	16.88	24.55	Peak Found	High	High	High	High	Peak Found
High	Master Protein	P23528	Cofilin-1 [OS=Homo sapiens]	0	FALSE	5.705	11	2	9	2	1	166	18.5	8.09	10.86	2	0	0.972	0.963669	21.29	103.1	96.9	17.07	22.67	High	High	High	High	High	High
High	Master Protein	Q5JS13-1	Ras-specific guanine nucleotide-releasing factor RalGPS1 [OS=Homo sapiens]	0	FALSE	5.7	5	2	3	2	1	557	62.1	9.11	0	2	0	1.056	0.985056	36.49	127	73	12.68	21.72	Peak Found	High	High	Peak Found	Not Found	Not Found
High	Master Protein	O95208-2	Isoform 2 of Epsin-2 [OS=Homo sapiens]	0	FALSE	5.7	5	2	2	2	1	584	62.3	7.53	2.54	2	0	0.113	0.0358135	1.09	20.3	179.7	87.33	12.58	Peak Found	Peak Found	Peak Found	Peak Found	High	Peak Found
High	Master Protein	P14314	Glucosidase 2 subunit beta [OS=Homo sapiens]	0	FALSE	5.697	4	2	5	2	1	528	59.4	4.41	2.17	2	0	0.572	0.806773	29.3	42	158	67.16	22.36	Peak Found	High	Peak Found	Peak Found	High	High
High	Master Protein	P39748	Flap endonuclease 1 [OS=Homo sapiens]	0	FALSE	5.692	5	2	7	2	1	380	42.6	8.62	8.28	2	0	1.396	0.985056	39.96	129.9	70.1	34.19	23.58	High	High	High	High	High	Peak Found
High	Master Protein	A6NCS6	Uncharacterized protein C2orf72 [OS=Homo sapiens]	0	FALSE	5.661	7	2	6	2	1	295	30.5	8.34	12.68	2	0	0.646	0.857784	44.32	75.8	124.2	91.92	58.61	High	High	Peak Found	High	High	High
High	Master Protein	P43307	Translocon-associated protein subunit alpha [OS=Homo sapiens]	0	FALSE	5.66	7	2	6	2	1	286	32.2	4.49	7.72	2	0	1.492	0.973653	26.09	164	36	9.07	19.3	High	Peak Found	High	High	High	High
High	Master Protein	Q8NEU8-3	Isoform 3 of DCC-interacting protein 13-beta [OS=Homo sapiens]	0	FALSE	5.653	3	2	9	2	1	670	75.1	4.93	13.72	2	0	0.803	0.916709	27.04	90.7	109.3	5.77	24.93	High	High	High	High	High	High
High	Master Protein	Q96LJ7	Dehydrogenase/reductase SDR family member 1 [OS=Homo sapiens]	0	FALSE	5.625	9	2	3	2	1	313	33.9	7.83	1.75	2	0	0.935	0.953702	29.31	100.1	99.9	7.17	28.98	Peak Found	High	Peak Found	High	Peak Found	High
High	Master Protein	Q86UX6	Serine/threonine-protein kinase 32C [OS=Homo sapiens]	0	FALSE	5.621	5	2	3	2	1	486	55	6.61	2.67	2	0	100	1.05438e-16		200		73.31		Peak Found	High	High	Not Found	Not Found	Not Found
High	Master Protein	P15880	40S ribosomal protein S2 [OS=Homo sapiens]	0	FALSE	5.613	8	2	6	2	1	293	31.3	10.24	3.74	2	0	1.293	0.995079	22.94	126.7	73.3	6.55	29.43	High	High	High	Peak Found	High	High
High	Master Protein	Q6PML9	zinc transporter 9 [OS=Homo sapiens]	0	FALSE	5.586	4	2	7	2	1	568	63.5	8.32	7.63	2	0	1.141	0.992145	36.02	100.6	99.4	7.9	24.33	High	High	High	High	High	High
High	Master Protein	Q96L34-1	Map/microtubule affinity-regulating kinase 4 [OS=Homo sapiens]	0	FALSE	5.586	3	2	4	1	1	752	82.5	9.66	8.24	2	0	100	1.05438e-16		200		55.83		Peak Found	High	Peak Found	Not Found	Not Found	Not Found
High	Master Protein	P15924-1	Desmoplakin [OS=Homo sapiens]	0	FALSE	5.584	1	3	3	3	1	2871	331.6	6.81	1.8	3	0	0.593	0.819366	19.02	92.1	107.9	29.44	14.63	Peak Found	Peak Found	Peak Found	High	Not Found	High
High	Master Protein	O95319-3	Isoform 3 of CUGBP Elav-like family member 2 [OS=Homo sapiens]	0	FALSE	5.571	5	2	3	2	1	521	55.7	9.04	2.14	2	0	6.395	0.320171	64.02	173	27	21.48	50.48	High	High	High	Peak Found	Not Found	Not Found
High	Master Protein	Q9BVL2	Nucleoporin p58/p45 [OS=Homo sapiens]	0	FALSE	5.563	4	2	3	2	1	599	60.9	9.33	2.05	2	0	100	1.05438e-16		200		41.25		High	High	High	Not Found	Not Found	Not Found
High	Master Protein	Q86W42	THO complex subunit 6 homolog [OS=Homo sapiens]	0	FALSE	5.537	7	2	4	2	1	341	37.5	7.43	6.93	2	0	2.182	0.886288	79.06	173.3	26.7	41.76	54.7	High	High	Peak Found	Peak Found	Peak Found	High
[truncated: 677 more rows]

## Sheet: Target FDR-Confidence Breakdown
High (1% FDR Confidence)	Medium (5% FDR Confidence)	Low (10% FDR Confidence)
[truncated: 2,219 more rows]

## Sheet: Infant Only vs. Adult Only Gene
Abundance Ratio: (A)/(B) = 100 (i.e. Only in Infants)	Abundance Ratio Adj. P-Value: (A) / (B)	Abundance Ratio: (A)/(B) = 0.01 (i.e. Only in Adults)	Abundance Ratio Adj. P-Value: (A) / (B)
[truncated: 137 more rows]
